# Supplementary material for: 1,10-Phenanthrolin-1-ium hydrogen (S,S)-tartrate trihydrate and a correction
Source: Acta Crystallogr Sect E Struct Rep Online. 2009 Dec 19;66(Pt 1):o185. doi: 10.1107/S160053680905332X (PMC2980100; doi:10.1107/S160053680905332X)
Supplement: Supplementary file 1 [file e-66-0o185-sup1.cif]

##############################################################################
###                                                                        ###
###        Electronic paper (Acta Crystallographica Section E)             ###
###                                                                        ###
##############################################################################
#                                                                            #
# This CIF contains the data in a paper accepted for publication in Acta     #
# Crystallographica Section E. It conforms to the requirements of Notes      #
# for Authors for Section E, and has been peer reviewed under the auspices   #
# of the IUCr Commission on Journals.                                        #
#                                                                            #
# Full details of the Crystallographic Information File format               #
# are given in the paper "The Crystallographic Information File (CIF):       #
# a New Standard Archive File for Crystallography" by S. R. Hall, F. H.      #
# Allen and I. D. Brown [Acta Cryst. (1991), A47, 655-685].                  #
#                                                                            #
# The current version of the core CIF dictionary is obtainable from          #
# ftp://ftp.iucr.org/pub/cif_core.dic. The current version number is 2.4.    #
#                                                                            #
# Software is freely available for graphical display of the structure(s) in  #
# this CIF.  For information consult the CIF home page http://www.iucr.org/  #
# cif/home.html                                                              #
#                                                                            #
# This file may be used for bona fide research purposes within the           #
# scientific community so long as proper attribution is given to the journal # 
# article from which it was obtained.                                        #
#                                                                            #
##############################################################################
                                             
data_I
_audit_creation_method     SHELXL-97
_chemical_name_systematic
;
;
_chemical_name_common
;
1,10-Phenanthrolin-1-ium hydrogen (<i>S</i>,<i>S</i>)-tartrate trihydrate
;
_chemical_formula_moiety     'C12 H9 N2 +, C4 H5 O6 -, 3(H2 O)'
_chemical_formula_sum     'C16 H20 N2 O9'
_chemical_formula_iupac     'C12 H9 N2 +, C4 H5 O6 -, 3H2 O'
_chemical_formula_weight     384.34
_chemical_melting_point     ?
_symmetry_cell_setting     orthorhombic
_symmetry_space_group_name_H-M     'P 21 21 21'
_symmetry_space_group_name_Hall     'P 2ac 2ab'
loop_
    _symmetry_equiv_pos_as_xyz
    'x, y, z'
    '-x+1/2, -y, z+1/2'
    '-x, y+1/2, -z+1/2'
    'x+1/2, -y+1/2, -z'
_cell_length_a     7.1163(14)
_cell_length_b     12.482(3)
_cell_length_c     19.466(4)
_cell_angle_alpha     90.00
_cell_angle_beta     90.00
_cell_angle_gamma     90.00
_cell_volume     1729.2(6)
_cell_formula_units_Z     4
_cell_measurement_reflns_used     9999
_cell_measurement_theta_min     2.75
_cell_measurement_theta_max     31.5
_cell_measurement_temperature     90(2)
_exptl_crystal_description     rod
_exptl_crystal_colour     colourless
_exptl_crystal_size_max     0.42
_exptl_crystal_size_mid     0.21
_exptl_crystal_size_min     0.13
_exptl_crystal_density_diffrn     1.476
_exptl_crystal_density_meas     ?
_exptl_crystal_density_method     'not measured'
_exptl_crystal_F_000     808
_exptl_absorpt_coefficient_mu     0.122
_exptl_absorpt_correction_type     multi-scan
_exptl_absorpt_process_details     '(SADABS; Sheldrick, 1996)'
_exptl_absorpt_correction_T_min     0.880
_exptl_absorpt_correction_T_max     0.984
_exptl_special_details
;
;
_diffrn_ambient_temperature     90(2)
_diffrn_radiation_type     MoK\a
_diffrn_radiation_wavelength     0.71073
_diffrn_radiation_source     'fine-focus sealed tube'
_diffrn_radiation_monochromator     graphite
_diffrn_measurement_device_type     'Bruker SMART APEXII'
_diffrn_measurement_method     \w
_diffrn_detector_area_resol_mean     8.3
_diffrn_reflns_number     39094
_diffrn_reflns_av_R_equivalents     0.0272
_diffrn_reflns_av_sigmaI/netI     0.0121
_diffrn_reflns_theta_min     1.94
_diffrn_reflns_theta_max     31.60
_diffrn_reflns_theta_full     31.60
_diffrn_measured_fraction_theta_max     0.986
_diffrn_measured_fraction_theta_full     0.986
_diffrn_reflns_limit_h_min     -10
_diffrn_reflns_limit_h_max     10
_diffrn_reflns_limit_k_min     -18
_diffrn_reflns_limit_k_max     18
_diffrn_reflns_limit_l_min     -28
_diffrn_reflns_limit_l_max     28
_diffrn_standards_number     ?
_diffrn_standards_interval_count     ?
_diffrn_standards_interval_time     ?
_diffrn_standards_decay_%     ?
_refine_special_details
;
Refinement of <i>F</i>^2^ against ALL reflections. The weighted <i>R</i>-factor
<i>wR</i> and goodness of fit <i>S</i> are based on <i>F</i>^2^, conventional
<i>R</i>-factors <i>R</i> are based on <i>F</i>, with <i>F</i> set to zero for
negative <i>F</i>^2^. The threshold expression of <i>F</i>^2^ >
\s(<i>F</i>^2^) is used only for calculating <i>R</i>-factors(gt) <i>etc</i>.
and is not relevant to the choice of reflections for refinement.
<i>R</i>-factors based on <i>F</i>^2^ are statistically about twice as large
as those based on <i>F</i>, and <i>R</i>- factors based on ALL data will be
even larger.
;
_reflns_number_total     3251
_reflns_number_gt     3149
_reflns_threshold_expression     I>2sigma(I)
_refine_ls_structure_factor_coef     Fsqd
_refine_ls_matrix_type     full
_refine_ls_R_factor_all     0.0327
_refine_ls_R_factor_gt     0.0318
_refine_ls_wR_factor_gt     0.0878
_refine_ls_wR_factor_ref     0.0891
_refine_ls_goodness_of_fit_ref     1.055
_refine_ls_restrained_S_all     1.055
_refine_ls_number_reflns     3251
_refine_ls_number_parameters     324
_refine_ls_number_restraints     0
_refine_ls_hydrogen_treatment     refall
_refine_ls_weighting_scheme     calc
_refine_ls_weighting_details
         'calc w=1/[\s^2^(Fo^2^)+(0.0669P)^2^+0.1713P] where P=(Fo^2^+2Fc^2^)/3'
_atom_sites_solution_hydrogens     difmap
_atom_sites_solution_primary     direct
_atom_sites_solution_secondary     difmap
_refine_ls_shift/su_max     0.003
_refine_ls_shift/su_mean     0.000
_refine_diff_density_max     0.414
_refine_diff_density_min     -0.175
_refine_ls_extinction_method     none
_refine_ls_extinction_coef     ?
_refine_ls_abs_structure_details     ?
_refine_ls_abs_structure_Flack     .
loop_
    _atom_type_symbol
    _atom_type_description
    _atom_type_scat_dispersion_real
    _atom_type_scat_dispersion_imag
    _atom_type_scat_source
    'C' 'C' 0.0033 0.0000
                         'International Tables Vol C Tables 4.2.6.8 and 6.1.1.4'
    'H' 'H' 0.0000 0.0000
                         'International Tables Vol C Tables 4.2.6.8 and 6.1.1.4'
    'N' 'N' 0.0061 0.0000
                         'International Tables Vol C Tables 4.2.6.8 and 6.1.1.4'
    'O' 'O' 0.0106 0.0000
                         'International Tables Vol C Tables 4.2.6.8 and 6.1.1.4'
_computing_data_collection     'APEX2 (Bruker, 2007)'
_computing_cell_refinement     'SAINT (Bruker, 2007)'
_computing_data_reduction     'SAINT (Bruker, 2007)'
_computing_structure_solution     'SHELXTL (Sheldrick, 2008)'
_computing_structure_refinement     'SHELXTL (Sheldrick, 2008)'
_computing_molecular_graphics     'SHELXTL (Sheldrick, 2008)'
_computing_publication_material     'SHELXTL (Sheldrick, 2008)'
loop_
    _atom_site_type_symbol
    _atom_site_label
    _atom_site_fract_x
    _atom_site_fract_y
    _atom_site_fract_z
    _atom_site_U_iso_or_equiv
    _atom_site_adp_type
    _atom_site_calc_flag
    _atom_site_refinement_flags
    _atom_site_occupancy
    _atom_site_disorder_assembly
    _atom_site_disorder_group
    O O1 -0.02434(15) 0.28085(14) 0.60625(5) 0.0387(3) Uani d . 1 . .
    O O2 -0.01282(11) 0.22520(7) 0.71533(4) 0.01530(16) Uani d . 1 . .
    H H2A -0.155(5) 0.227(3) 0.7139(19) 0.082(11) Uiso d . 1 . .
    O O3 0.34399(12) 0.27724(8) 0.59021(4) 0.01825(18) Uani d . 1 . .
    H H3A 0.266(3) 0.2529(17) 0.5600(11) 0.025(5) Uiso d . 1 . .
    O O4 0.29691(13) 0.43589(7) 0.69506(5) 0.01723(17) Uani d . 1 . .
    H H4A 0.202(4) 0.450(2) 0.7164(15) 0.052(7) Uiso d . 1 . .
    O O5 0.65945(13) 0.40940(7) 0.69497(5) 0.02051(18) Uani d . 1 . .
    O O6 0.64269(11) 0.23538(7) 0.71823(4) 0.01439(15) Uani d . 1 . .
    N N1 0.56039(18) 0.85195(8) 0.60703(5) 0.01821(19) Uani d . 1 . .
    N N2 0.55402(17) 0.64831(8) 0.55452(5) 0.01820(19) Uani d . 1 . .
    H H2B 0.558(3) 0.6546(15) 0.6011(10) 0.020(4) Uiso d . 1 . .
    C C1 0.5526(2) 0.54779(10) 0.53258(7) 0.0244(3) Uani d . 1 . .
    H H1 0.545(4) 0.494(2) 0.5654(13) 0.038(6) Uiso d . 1 . .
    C C2 0.5479(2) 0.52505(11) 0.46232(7) 0.0267(3) Uani d . 1 . .
    H H2 0.545(4) 0.4546(18) 0.4486(12) 0.033(5) Uiso d . 1 . .
    C C3 0.5443(2) 0.60764(12) 0.41615(7) 0.0238(2) Uani d . 1 . .
    H H3 0.533(4) 0.590(2) 0.3720(13) 0.042(6) Uiso d . 1 . .
    C C4 0.54614(19) 0.71407(10) 0.43933(6) 0.0194(2) Uani d . 1 . .
    C C5 0.5432(2) 0.80340(13) 0.39336(6) 0.0263(3) Uani d . 1 . .
    H H5 0.533(5) 0.792(3) 0.3465(16) 0.071(9) Uiso d . 1 . .
    C C6 0.5492(2) 0.90440(12) 0.41791(6) 0.0266(3) Uani d . 1 . .
    H H6 0.549(4) 0.966(2) 0.3898(14) 0.053(8) Uiso d . 1 . .
    C C7 0.55687(19) 0.92492(10) 0.49056(6) 0.0190(2) Uani d . 1 . .
    C C8 0.5681(2) 1.02891(10) 0.51766(7) 0.0217(2) Uani d . 1 . .
    H H8 0.568(3) 1.0922(17) 0.4873(10) 0.026(5) Uiso d . 1 . .
    C C9 0.5760(2) 1.04196(10) 0.58747(7) 0.0206(2) Uani d . 1 . .
    H H9 0.584(3) 1.1120(18) 0.6092(10) 0.029(5) Uiso d . 1 . .
    C C10 0.5697(2) 0.95135(10) 0.63030(6) 0.0201(2) Uani d . 1 . .
    H H10 0.577(3) 0.9670(17) 0.6820(11) 0.027(5) Uiso d . 1 . .
    C C11 0.55581(17) 0.83917(9) 0.53766(5) 0.01526(19) Uani d . 1 . .
    C C12 0.55133(17) 0.73284(9) 0.51062(6) 0.0157(2) Uani d . 1 . .
    C C13 0.06195(15) 0.25433(10) 0.65712(5) 0.01487(19) Uani d . 1 . .
    C C14 0.27564(14) 0.25118(9) 0.65602(5) 0.01263(18) Uani d . 1 . .
    H H14 0.308(3) 0.1803(15) 0.6702(9) 0.018(4) Uiso d . 1 . .
    C C15 0.35517(14) 0.33050(8) 0.70860(5) 0.01159(17) Uani d . 1 . .
    H H15 0.316(3) 0.3068(14) 0.7552(9) 0.017(4) Uiso d . 1 . .
    C C16 0.57000(15) 0.32740(8) 0.70659(5) 0.01187(18) Uani d . 1 . .
    O O7 0.57458(15) 0.62117(7) 0.68894(5) 0.01850(17) Uani d . 1 . .
    H H7A 0.491(3) 0.6571(19) 0.7160(11) 0.034(6) Uiso d . 1 . .
    H H7B 0.549(4) 0.558(2) 0.6918(12) 0.040(6) Uiso d . 1 . .
    O O8 -0.31974(13) 0.30315(9) 0.52265(4) 0.02028(18) Uani d . 1 . .
    H H8A -0.422(4) 0.2882(19) 0.5431(12) 0.035(6) Uiso d . 1 . .
    H H8B -0.231(4) 0.301(2) 0.5572(12) 0.041(6) Uiso d . 1 . .
    O O9 0.97193(13) 0.49415(8) 0.75731(5) 0.01928(18) Uani d . 1 . .
    H H9A 0.952(4) 0.563(2) 0.7552(14) 0.047(7) Uiso d . 1 . .
    H H9B 0.883(4) 0.4694(19) 0.7395(13) 0.038(6) Uiso d . 1 . .
loop_
    _atom_site_aniso_label
    _atom_site_aniso_U_11
    _atom_site_aniso_U_22
    _atom_site_aniso_U_33
    _atom_site_aniso_U_12
    _atom_site_aniso_U_13
    _atom_site_aniso_U_23
    O1 0.0136(4) 0.0860(11) 0.0166(4) 0.0040(5) -0.0014(3) 0.0110(5)
    O2 0.0102(3) 0.0187(4) 0.0171(3) 0.0010(3) 0.0016(3) 0.0048(3)
    O3 0.0133(3) 0.0298(4) 0.0117(3) -0.0028(3) 0.0021(3) -0.0019(3)
    O4 0.0153(3) 0.0125(3) 0.0240(4) 0.0043(3) 0.0014(3) 0.0015(3)
    O5 0.0138(3) 0.0135(3) 0.0343(5) -0.0021(3) -0.0009(3) 0.0033(3)
    O6 0.0097(3) 0.0125(3) 0.0209(4) 0.0009(3) 0.0011(3) 0.0031(3)
    N1 0.0262(5) 0.0151(4) 0.0134(4) 0.0032(4) 0.0004(4) -0.0002(3)
    N2 0.0240(5) 0.0154(4) 0.0152(4) 0.0024(4) -0.0009(4) -0.0013(3)
    C1 0.0332(7) 0.0167(5) 0.0234(6) 0.0027(5) -0.0030(5) -0.0039(4)
    C2 0.0333(7) 0.0210(5) 0.0259(6) 0.0034(6) -0.0050(5) -0.0095(5)
    C3 0.0255(6) 0.0276(6) 0.0182(5) 0.0008(5) -0.0021(5) -0.0092(4)
    C4 0.0208(5) 0.0238(5) 0.0138(4) -0.0007(5) -0.0007(4) -0.0037(4)
    C5 0.0347(7) 0.0318(6) 0.0124(4) -0.0030(6) -0.0003(5) 0.0008(4)
    C6 0.0376(7) 0.0282(6) 0.0140(5) -0.0036(6) -0.0008(5) 0.0061(4)
    C7 0.0223(5) 0.0198(5) 0.0148(4) -0.0010(5) -0.0004(4) 0.0041(4)
    C8 0.0266(6) 0.0173(5) 0.0214(5) 0.0009(5) 0.0001(5) 0.0052(4)
    C9 0.0262(5) 0.0139(4) 0.0217(5) 0.0034(5) 0.0011(5) 0.0016(4)
    C10 0.0292(6) 0.0153(4) 0.0158(4) 0.0038(5) 0.0011(4) -0.0006(4)
    C11 0.0173(5) 0.0148(4) 0.0137(4) 0.0013(4) 0.0003(4) 0.0006(3)
    C12 0.0168(5) 0.0168(5) 0.0135(4) 0.0006(4) -0.0005(4) -0.0012(4)
    C13 0.0097(4) 0.0206(5) 0.0143(4) -0.0004(4) 0.0003(3) -0.0016(4)
    C14 0.0093(4) 0.0161(4) 0.0124(4) 0.0003(4) 0.0004(3) -0.0015(3)
    C15 0.0098(4) 0.0116(4) 0.0134(4) 0.0011(3) -0.0002(3) -0.0001(3)
    C16 0.0105(4) 0.0133(4) 0.0118(4) 0.0001(4) -0.0001(3) -0.0001(3)
    O7 0.0251(4) 0.0114(3) 0.0190(4) 0.0008(3) 0.0038(3) -0.0004(3)
    O8 0.0146(4) 0.0316(5) 0.0146(3) 0.0005(4) 0.0001(3) -0.0010(3)
    O9 0.0173(4) 0.0166(4) 0.0240(4) 0.0006(3) -0.0010(3) -0.0015(3)
_geom_special_details
;
All e.s.d.'s (except the e.s.d. in the dihedral angle between two l.s. planes)
are estimated using the full covariance matrix. The cell e.s.d.'s are taken
into account individually in the estimation of e.s.d.'s in distances, angles
and torsion angles; correlations between e.s.d.'s in cell parameters are only
used when they are defined by crystal symmetry. An approximate (isotropic)
treatment of cell e.s.d.'s is used for estimating e.s.d.'s involving l.s.
planes.
;
loop_
    _geom_bond_atom_site_label_1
    _geom_bond_atom_site_label_2
    _geom_bond_site_symmetry_2
    _geom_bond_distance
    _geom_bond_publ_flag
    O1 C13 . 1.2113(15) ?
    O2 C13 . 1.3036(13) ?
    O2 H2A . 1.01(4) ?
    O3 C14 . 1.4082(13) ?
    O3 H3A . 0.86(2) ?
    O4 C15 . 1.4043(13) ?
    O4 H4A . 0.81(3) ?
    O5 C16 . 1.2264(14) ?
    O6 C16 . 1.2800(13) ?
    N1 C10 . 1.3226(15) ?
    N1 C11 . 1.3602(14) ?
    N2 C1 . 1.3254(16) ?
    N2 C12 . 1.3579(15) ?
    N2 H2B . 0.912(19) ?
    C1 C2 . 1.3973(19) ?
    C1 H1 . 0.93(3) ?
    C2 C3 . 1.368(2) ?
    C2 H2 . 0.92(2) ?
    C3 C4 . 1.4030(18) ?
    C3 H3 . 0.89(3) ?
    C4 C12 . 1.4079(15) ?
    C4 C5 . 1.4299(19) ?
    C5 C6 . 1.349(2) ?
    C5 H5 . 0.92(3) ?
    C6 C7 . 1.4384(17) ?
    C6 H6 . 0.95(3) ?
    C7 C8 . 1.4034(18) ?
    C7 C11 . 1.4094(16) ?
    C8 C9 . 1.3696(18) ?
    C8 H8 . 0.99(2) ?
    C9 C10 . 1.4059(17) ?
    C9 H9 . 0.97(2) ?
    C10 H10 . 1.03(2) ?
    C11 C12 . 1.4282(16) ?
    C13 C14 . 1.5214(15) ?
    C14 C15 . 1.5324(15) ?
    C14 H14 . 0.955(19) ?
    C15 C16 . 1.5298(15) ?
    C15 H15 . 0.994(17) ?
    O7 H7A . 0.91(2) ?
    O7 H7B . 0.81(3) ?
    O8 H8A . 0.85(3) ?
    O8 H8B . 0.92(3) ?
    O9 H9A . 0.87(3) ?
    O9 H9B . 0.79(3) ?
loop_
    _geom_angle_atom_site_label_1
    _geom_angle_atom_site_label_2
    _geom_angle_atom_site_label_3
    _geom_angle_site_symmetry_1
    _geom_angle_site_symmetry_3
    _geom_angle
    _geom_angle_publ_flag
    C13 O2 H2A . . 112(2) ?
    C14 O3 H3A . . 108.6(14) ?
    C15 O4 H4A . . 111(2) ?
    C10 N1 C11 . . 116.83(10) ?
    C1 N2 C12 . . 122.19(11) ?
    C1 N2 H2B . . 113.7(12) ?
    C12 N2 H2B . . 124.1(12) ?
    N2 C1 C2 . . 120.52(12) ?
    N2 C1 H1 . . 117.8(15) ?
    C2 C1 H1 . . 121.5(15) ?
    C3 C2 C1 . . 119.37(12) ?
    C3 C2 H2 . . 121.9(14) ?
    C1 C2 H2 . . 118.7(14) ?
    C2 C3 C4 . . 120.14(11) ?
    C2 C3 H3 . . 116.8(17) ?
    C4 C3 H3 . . 122.9(17) ?
    C3 C4 C12 . . 118.35(11) ?
    C3 C4 C5 . . 122.48(11) ?
    C12 C4 C5 . . 119.17(12) ?
    C6 C5 C4 . . 120.45(11) ?
    C6 C5 H5 . . 119(2) ?
    C4 C5 H5 . . 120(2) ?
    C5 C6 C7 . . 121.07(12) ?
    C5 C6 H6 . . 123.9(16) ?
    C7 C6 H6 . . 115.1(16) ?
    C8 C7 C11 . . 117.27(11) ?
    C8 C7 C6 . . 122.45(11) ?
    C11 C7 C6 . . 120.27(12) ?
    C9 C8 C7 . . 119.03(11) ?
    C9 C8 H8 . . 120.0(12) ?
    C7 C8 H8 . . 121.0(12) ?
    C8 C9 C10 . . 119.43(11) ?
    C8 C9 H9 . . 122.7(12) ?
    C10 C9 H9 . . 117.8(12) ?
    N1 C10 C9 . . 123.59(11) ?
    N1 C10 H10 . . 121.1(12) ?
    C9 C10 H10 . . 115.2(12) ?
    N1 C11 C7 . . 123.82(11) ?
    N1 C11 C12 . . 118.39(10) ?
    C7 C11 C12 . . 117.79(10) ?
    N2 C12 C4 . . 119.43(11) ?
    N2 C12 C11 . . 119.33(10) ?
    C4 C12 C11 . . 121.23(10) ?
    O1 C13 O2 . . 125.45(11) ?
    O1 C13 C14 . . 120.15(10) ?
    O2 C13 C14 . . 114.40(9) ?
    O3 C14 C13 . . 110.62(9) ?
    O3 C14 C15 . . 109.32(9) ?
    C13 C14 C15 . . 110.06(9) ?
    O3 C14 H14 . . 113.3(11) ?
    C13 C14 H14 . . 105.1(13) ?
    C15 C14 H14 . . 108.4(12) ?
    O4 C15 C16 . . 108.30(9) ?
    O4 C15 C14 . . 111.77(9) ?
    C16 C15 C14 . . 109.61(9) ?
    O4 C15 H15 . . 111.5(11) ?
    C16 C15 H15 . . 107.4(11) ?
    C14 C15 H15 . . 108.2(11) ?
    O5 C16 O6 . . 124.88(10) ?
    O5 C16 C15 . . 120.16(10) ?
    O6 C16 C15 . . 114.96(9) ?
    H7A O7 H7B . . 107(2) ?
    H8A O8 H8B . . 104(2) ?
    H9A O9 H9B . . 104(3) ?
loop_
    _geom_torsion_atom_site_label_1
    _geom_torsion_atom_site_label_2
    _geom_torsion_atom_site_label_3
    _geom_torsion_atom_site_label_4
    _geom_torsion_site_symmetry_1
    _geom_torsion_site_symmetry_2
    _geom_torsion_site_symmetry_3
    _geom_torsion_site_symmetry_4
    _geom_torsion
    _geom_torsion_publ_flag
    C12 N2 C1 C2 . . . . -0.1(2) ?
    N2 C1 C2 C3 . . . . -0.2(3) ?
    C1 C2 C3 C4 . . . . 0.3(2) ?
    C2 C3 C4 C12 . . . . -0.2(2) ?
    C2 C3 C4 C5 . . . . 179.78(15) ?
    C3 C4 C5 C6 . . . . -178.60(15) ?
    C12 C4 C5 C6 . . . . 1.3(2) ?
    C4 C5 C6 C7 . . . . -0.6(3) ?
    C5 C6 C7 C8 . . . . 178.30(15) ?
    C5 C6 C7 C11 . . . . -0.8(2) ?
    C11 C7 C8 C9 . . . . -0.5(2) ?
    C6 C7 C8 C9 . . . . -179.65(14) ?
    C7 C8 C9 C10 . . . . -1.0(2) ?
    C11 N1 C10 C9 . . . . -0.3(2) ?
    C8 C9 C10 N1 . . . . 1.5(2) ?
    C10 N1 C11 C7 . . . . -1.2(2) ?
    C10 N1 C11 C12 . . . . 178.18(12) ?
    C8 C7 C11 N1 . . . . 1.7(2) ?
    C6 C7 C11 N1 . . . . -179.15(14) ?
    C8 C7 C11 C12 . . . . -177.76(12) ?
    C6 C7 C11 C12 . . . . 1.42(19) ?
    C1 N2 C12 C4 . . . . 0.2(2) ?
    C1 N2 C12 C11 . . . . -179.10(13) ?
    C3 C4 C12 N2 . . . . -0.10(19) ?
    C5 C4 C12 N2 . . . . 179.96(12) ?
    C3 C4 C12 C11 . . . . 179.23(12) ?
    C5 C4 C12 C11 . . . . -0.71(19) ?
    N1 C11 C12 N2 . . . . -0.78(18) ?
    C7 C11 C12 N2 . . . . 178.68(12) ?
    N1 C11 C12 C4 . . . . 179.89(12) ?
    C7 C11 C12 C4 . . . . -0.65(18) ?
    O1 C13 C14 O3 . . . . -2.66(18) ?
    O2 C13 C14 O3 . . . . 176.32(9) ?
    O1 C13 C14 C15 . . . . 118.25(14) ?
    O2 C13 C14 C15 . . . . -62.78(13) ?
    O3 C14 C15 O4 . . . . 62.27(11) ?
    C13 C14 C15 O4 . . . . -59.41(12) ?
    O3 C14 C15 C16 . . . . -57.81(11) ?
    C13 C14 C15 C16 . . . . -179.49(9) ?
    O4 C15 C16 O5 . . . . 0.45(14) ?
    C14 C15 C16 O5 . . . . 122.63(11) ?
    O4 C15 C16 O6 . . . . 179.93(9) ?
    C14 C15 C16 O6 . . . . -57.89(12) ?
loop_
    _geom_hbond_atom_site_label_D
    _geom_hbond_atom_site_label_H
    _geom_hbond_atom_site_label_A
    _geom_hbond_site_symmetry_A
    _geom_hbond_distance_DH
    _geom_hbond_distance_HA
    _geom_hbond_distance_DA
    _geom_hbond_angle_DHA
    O2 H2A O6 1_455 1.01(4) 1.45(4) 2.4554(12) 174(4)
    O3 H3A O8 4_556 0.86(2) 1.86(2) 2.6817(13) 159(2)
    O4 H4A O9 1_455 0.81(3) 1.90(3) 2.7102(13) 173(3)
    N2 H2B O7 . 0.912(19) 1.763(19) 2.6426(14) 161.3(18)
    O7 H7A O6 3_656 0.91(2) 1.87(2) 2.7727(13) 170(2)
    O7 H7B O5 . 0.81(3) 2.02(3) 2.7141(14) 144(3)
    O7 H7B O4 . 0.81(3) 2.36(3) 3.0442(14) 143(3)
    O8 H8A O3 1_455 0.85(3) 1.90(3) 2.7497(13) 171(2)
    O8 H8B O1 . 0.92(3) 1.77(3) 2.6730(14) 165(3)
    O9 H9A O2 3_656 0.87(3) 2.15(3) 2.9472(14) 152(3)
    O9 H9B O5 . 0.79(3) 1.96(3) 2.7452(14) 179(3)
data_global
_journal_date_recd_electronic     2009-12-02
_journal_date_accepted     2009-12-10
_journal_name_full     'Acta Crystallographica, Section E'
_journal_year     2010
_journal_volume     66
_journal_issue      1
_journal_page_first     o185
_journal_page_last     o185
_journal_paper_category     QO
_journal_coeditor_code     NK2019
_publ_contact_author_name     'Marilyn M. Olmstead'
_publ_contact_author_address
;
Department of Chemistry
University of California
Davis, CA 95656
USA
;
_publ_contact_author_email     'mmolmstead@ucdavis.edu'
_publ_contact_author_fax     '5307528995'
_publ_contact_author_phone     '5307526668'
_publ_section_title
;
1,10-Phenanthrolin-1-ium hydrogen (<i>S</i>,<i>S</i>)-tartrate trihydrate and a
correction
;
loop_
    _publ_author_name
    _publ_author_address
    'Derikvand, Zohreh'
;
Faculty of Science
Department of Chemistry
Islamic Azad University
Khorramabad Branch
Khorramabad, Iran
;
    'Olmstead, Marilyn M.'
;
Department of Chemistry
University of California
Davis, CA 95616-5292
USA
;
_publ_section_synopsis     .
