# Supplementary material for: 1,10-Phenanthrolin-1-ium hydrogen (S,S)-tartrate trihydrate and a correction
Source: Acta Crystallogr Sect E Struct Rep Online. 2009 Dec 19;66(Pt 1):o185. doi: 10.1107/S160053680905332X (PMC2980100; doi:10.1107/S160053680905332X)
Supplement: Supplementary file 2 [file e-66-0o185-Isup2.hkl]

# 
# h,k,l, Fc-squared, Fo-squared, sigma(Fo-squared) and status flag 
# 
data_I
_shelx_title ' mn1911 in P212121 numbered as publised for L-isomer' 
_shelx_refln_list_code          4 
_shelx_F_calc_maximum      164.45 
_exptl_crystal_F_000       808.00 
_reflns_d_resolution_high  0.6782 
 
loop_ 
 _symmetry_equiv_pos_as_xyz 
 'x, y, z' 
 '-x+1/2, -y, z+1/2' 
 '-x, y+1/2, -z+1/2' 
 'x+1/2, -y+1/2, -z' 
 
_cell_length_a     7.1163 
_cell_length_b    12.4825 
_cell_length_c    19.4661 
_cell_angle_alpha  90.000 
_cell_angle_beta   90.000 
_cell_angle_gamma  90.000 
 
_shelx_F_squared_multiplier     1.000 
 
loop_ 
 _refln_index_h 
 _refln_index_k 
 _refln_index_l 
 _refln_F_squared_calc 
 _refln_F_squared_meas 
 _refln_F_squared_sigma 
 _refln_observed_status 
   4   0   0      710.97      738.04     10.30 o 
   6   0   0        0.60        2.74      0.82 o 
   8   0   0     2265.30     2130.68     38.48 o 
  10   0   0     1214.58     1119.36     25.32 o 
   1   1   0      292.25      297.20      5.08 o 
   2   1   0     6013.45     6717.45     64.31 o 
   3   1   0      102.14       80.42      2.45 o 
   4   1   0     4863.92     5671.51     44.16 o 
   5   1   0        2.25        1.57      0.73 o 
   6   1   0     2602.76     2789.83     26.36 o 
   7   1   0      161.24      145.14      2.51 o 
   8   1   0      254.17      248.51      6.25 o 
   9   1   0      125.11      115.87      4.96 o 
  10   1   0      279.29      277.85      9.30 o 
   1   2   0      620.73      737.19     12.87 o 
   2   2   0      231.44      208.01      2.68 o 
   3   2   0     3084.53     3185.53     32.97 o 
   4   2   0        0.34        1.84      0.60 o 
   5   2   0      339.77      349.90      3.46 o 
   6   2   0      664.61      722.02      7.73 o 
   7   2   0       20.36       22.07      0.93 o 
   8   2   0       69.57       63.68      1.76 o 
   9   2   0       70.73       66.28      2.12 o 
  10   2   0      134.97      137.17      5.51 o 
   1   3   0      331.12      332.78      5.12 o 
   2   3   0     1011.42     1077.45     11.75 o 
   3   3   0        0.07        0.21      0.68 o 
   4   3   0      894.22      950.53      8.75 o 
   5   3   0      154.96      144.76      1.98 o 
   6   3   0      119.05      129.07      2.01 o 
   7   3   0       15.13       17.95      1.23 o 
   8   3   0       88.67       89.53      1.91 o 
   9   3   0      514.62      497.63      7.76 o 
  10   3   0      117.81      120.12      3.48 o 
   0   4   0     7870.55     8461.69    213.48 o 
   1   4   0     1711.73     1778.76     19.62 o 
   2   4   0      308.65      361.47      3.82 o 
   3   4   0       19.34       23.76      0.71 o 
   4   4   0      604.65      602.59      6.04 o 
   5   4   0       71.31       62.50      1.46 o 
   6   4   0      356.64      350.17      4.08 o 
   7   4   0        0.17       -0.53      0.53 o 
   8   4   0      101.93      102.85      2.07 o 
   9   4   0       51.97       50.88      1.64 o 
  10   4   0        3.44        3.94      1.12 o 
   1   5   0      135.94      178.22      2.14 o 
   2   5   0      327.96      390.52      3.37 o 
   3   5   0       76.57       76.73      1.53 o 
   4   5   0      311.80      306.60      3.39 o 
   5   5   0     1016.48      998.92     10.62 o 
   6   5   0      565.95      536.56      6.37 o 
   7   5   0      103.33       97.28      2.68 o 
   8   5   0       12.34       14.88      1.30 o 
   9   5   0       34.55       35.25      1.61 o 
  10   5   0      104.48      106.18      4.13 o 
   0   6   0     1949.29     2151.41     30.81 o 
   1   6   0       19.84       16.86      0.59 o 
   2   6   0      758.82      856.57      9.74 o 
   3   6   0      562.34      568.56      5.42 o 
   4   6   0        0.51        0.88      0.37 o 
   5   6   0      216.38      232.75      3.31 o 
   6   6   0       88.12       88.30      2.29 o 
   7   6   0        3.13        3.90      0.77 o 
   8   6   0       13.87       15.02      1.23 o 
   9   6   0       14.19       14.63      1.26 o 
   1   7   0      462.00      528.40      4.84 o 
   2   7   0       86.87      108.64      1.41 o 
   3   7   0      141.33      128.79      1.50 o 
   4   7   0      132.93      145.69      2.02 o 
   5   7   0       88.68       88.01      1.87 o 
   6   7   0      162.83      167.38      3.38 o 
   7   7   0        5.92        7.01      0.84 o 
   8   7   0      235.67      236.52      3.95 o 
   9   7   0        1.43        0.33      1.00 o 
   0   8   0       50.29       81.46      8.76 o 
   1   8   0      230.39      235.77      3.28 o 
   2   8   0      642.78      630.55      5.12 o 
   3   8   0       50.63       55.56      1.04 o 
   4   8   0       59.95       55.70      1.19 o 
   5   8   0      218.35      213.92      3.38 o 
   6   8   0       19.72       16.21      1.07 o 
   7   8   0       25.67       24.77      1.65 o 
   8   8   0       92.63       89.38      2.25 o 
   9   8   0        0.13       -0.72      0.93 o 
   1   9   0      313.66      290.57      4.26 o 
   2   9   0      144.56      128.22      2.14 o 
   3   9   0      335.60      328.75      4.78 o 
   4   9   0       18.76       19.57      1.26 o 
   5   9   0      558.99      543.77      9.49 o 
   6   9   0       43.76       41.42      2.02 o 
   7   9   0      162.64      155.23      3.96 o 
   8   9   0        0.80        1.07      1.17 o 
   9   9   0        2.89        2.63      1.69 o 
   0  10   0      514.67      516.56      8.14 o 
   1  10   0     3585.99     3397.45     38.26 o 
   2  10   0       24.75       26.71      1.60 o 
   3  10   0       14.43       17.51      1.14 o 
   4  10   0       21.42       23.35      1.89 o 
   5  10   0       81.07       81.88      7.48 o 
   6  10   0      668.90      661.08     11.58 o 
   7  10   0      411.01      409.50      8.14 o 
   8  10   0       84.18       85.52      7.99 o 
   1  11   0      514.17      504.43      6.33 o 
   2  11   0       21.17       19.56      1.43 o 
   3  11   0        7.24        4.91      1.26 o 
   4  11   0      251.07      234.47      5.18 o 
   5  11   0      221.85      213.33      9.11 o 
   6  11   0       46.50       43.38      3.22 o 
   7  11   0        8.57       11.85      3.36 o 
   8  11   0       74.66       78.41      3.40 o 
   0  12   0       66.91       60.35      2.34 o 
   1  12   0       51.64       51.94      2.03 o 
   2  12   0       88.63       87.11      2.38 o 
   3  12   0      102.75       98.95      4.82 o 
   4  12   0        0.09       -1.22      1.22 o 
   6  12   0       28.96       29.01      2.99 o 
   7  12   0       38.19       35.98      7.48 o 
   1  13   0      217.30      215.15      3.81 o 
   2  13   0      355.61      349.04      5.76 o 
   3  13   0        0.82        1.28      1.52 o 
   4  13   0       99.98       90.55      4.24 o 
   7  13   0       12.52       12.52      4.58 o 
   0  14   0       35.28       29.61      2.07 o 
   1  14   0       27.69       34.03      1.53 o 
   2  14   0        2.75        2.58      0.93 o 
   3  14   0        0.54       -0.44      1.47 o 
   4  14   0       98.53      102.58      4.57 o 
   1  15   0       35.63       38.34      1.68 o 
   2  15   0       30.02       31.87      1.81 o 
   3  15   0       87.80       85.89      3.54 o 
   4  15   0      259.12      269.03      8.31 o 
   0  16   0       80.10       85.06      5.15 o 
   1  16   0       14.60       17.57      1.50 o 
   2  16   0      213.83      220.25      4.19 o 
   3  16   0       16.06       16.51      2.03 o 
   4  16   0       20.42       19.78      2.93 o 
   1  17   0       75.39       74.68      2.37 o 
   2  17   0       35.66       40.19      1.75 o 
   3  17   0      134.28      156.24      6.88 o 
   4  17   0       33.71       30.24      6.11 o 
   0  18   0       56.21       50.48      2.96 o 
   1  18   0       29.57       25.12      1.72 o 
   2  18   0       56.13       56.41      2.71 o 
   1   0   1      981.62      981.08     18.02 o 
   2   0   1    27044.15    29037.87    385.38 o 
   3   0   1    17938.29    19456.04    172.53 o 
   4   0   1    15987.66    17272.12    199.94 o 
   5   0   1      621.40      662.27      6.38 o 
   6   0   1     3073.70     3270.99     32.61 o 
   7   0   1      182.83      191.20      3.80 o 
   8   0   1      120.50      116.55      4.67 o 
   9   0   1      115.84      116.71      2.88 o 
  10   0   1      389.25      362.98      7.86 o 
   0   1   1      292.14      283.16      4.24 o 
   1   1   1      551.56      545.45      5.16 o 
   2   1   1    12212.49    13121.06     87.15 o 
   3   1   1      649.66      712.63      5.84 o 
   4   1   1      325.93      373.34      3.10 o 
   5   1   1      381.42      394.38      2.87 o 
   6   1   1     1215.75     1282.93      9.17 o 
   7   1   1      198.14      161.07      2.10 o 
   8   1   1      243.14      235.80      2.96 o 
   9   1   1      125.19      126.53      2.12 o 
  10   1   1      153.17      143.13      3.20 o 
   0   2   1     3165.45     3416.78     38.49 o 
   1   2   1      196.03      221.61      2.35 o 
   2   2   1     2076.45     2214.49     14.60 o 
   3   2   1     1716.99     1909.10     17.36 o 
   4   2   1      370.55      409.54      2.78 o 
   5   2   1       72.62       71.33      1.02 o 
   6   2   1      160.54      156.89      1.70 o 
   7   2   1      126.84      107.97      1.44 o 
   8   2   1       34.56       36.48      0.93 o 
   9   2   1        6.42        6.79      0.65 o 
  10   2   1       59.10       67.20      2.04 o 
   0   3   1    12753.66    13210.15    162.64 o 
   1   3   1      401.73      420.08      4.25 o 
   2   3   1     1607.17     1725.92     14.03 o 
   3   3   1     1240.15     1279.86      7.96 o 
   4   3   1     1082.46     1088.55      7.11 o 
   5   3   1      126.29      136.12      1.25 o 
   6   3   1      492.69      450.25      3.58 o 
   7   3   1       17.58       16.34      0.63 o 
   8   3   1       68.24       71.27      1.37 o 
   9   3   1       38.84       42.72      1.13 o 
  10   3   1       66.84       61.77      1.96 o 
   0   4   1      249.94      301.82      4.39 o 
   1   4   1     7276.22     7600.18     60.56 o 
   2   4   1      599.30      616.38      4.32 o 
   3   4   1     2701.87     2909.42     18.99 o 
   4   4   1      122.74      121.93      1.25 o 
   5   4   1      274.45      279.87      2.15 o 
   6   4   1      174.89      167.03      1.79 o 
   7   4   1       53.58       45.60      0.97 o 
   8   4   1       23.87       26.35      0.85 o 
   9   4   1      114.50      116.21      1.76 o 
  10   4   1       60.45       62.60      1.69 o 
   0   5   1     3436.85     3721.61     55.66 o 
   1   5   1      184.91      182.79      1.60 o 
   2   5   1     1693.31     1881.51     10.34 o 
   3   5   1     1421.30     1479.26     10.14 o 
   4   5   1        0.25        0.48      0.19 o 
   5   5   1      165.18      156.69      2.54 o 
   6   5   1       52.50       45.65      1.04 o 
   7   5   1       19.66       16.04      0.90 o 
   8   5   1      237.76      233.82      2.88 o 
   9   5   1      290.95      288.44      3.23 o 
  10   5   1        3.07        2.11      0.85 o 
   0   6   1      509.62      562.29      9.69 o 
   1   6   1      209.43      268.02      1.96 o 
   2   6   1      112.41      110.89      0.94 o 
   3   6   1     1655.90     1743.18      9.88 o 
   4   6   1       31.62       32.74      0.68 o 
   5   6   1      270.43      263.26      2.40 o 
   6   6   1      132.37      123.92      1.63 o 
   7   6   1       69.95       64.90      1.24 o 
   8   6   1      120.63      122.67      1.97 o 
   9   6   1       57.40       58.98      1.50 o 
   0   7   1       14.80       18.53      0.75 o 
   1   7   1      152.31      190.47      1.80 o 
   2   7   1       69.03       70.12      0.69 o 
   3   7   1      615.80      604.41      3.43 o 
   4   7   1      166.46      173.29      1.61 o 
   5   7   1      829.30      801.37      6.30 o 
   6   7   1       12.40       12.47      0.71 o 
   7   7   1       57.20       56.42      1.41 o 
   8   7   1      144.61      138.22      2.09 o 
   9   7   1      182.15      192.82      2.84 o 
   0   8   1      292.28      263.46      4.37 o 
   1   8   1      341.65      356.32      2.62 o 
   2   8   1      494.24      525.20      3.66 o 
   3   8   1       87.49       95.02      1.01 o 
   4   8   1       35.46       37.44      0.64 o 
   5   8   1      140.42      134.44      1.90 o 
   6   8   1       19.22       18.77      0.82 o 
   7   8   1       14.08       15.03      0.89 o 
   8   8   1       18.80       19.36      1.03 o 
   9   8   1       28.62       29.67      1.20 o 
   0   9   1      131.34      130.47      3.17 o 
   1   9   1      775.16      653.06      5.83 o 
   2   9   1       80.28       81.35      1.26 o 
   3   9   1      242.96      241.85      2.60 o 
   4   9   1       19.68       14.66      0.79 o 
   5   9   1      248.58      246.50      3.29 o 
   6   9   1       73.53       72.11      1.73 o 
   7   9   1       50.63       57.76      1.64 o 
   8   9   1       64.88       67.09      2.04 o 
   9   9   1      104.56      104.56      3.65 o 
   0  10   1     1298.05     1305.20     14.15 o 
   1  10   1     1476.94     1356.35     10.86 o 
   2  10   1       74.18       78.07      1.39 o 
   3  10   1     1251.58     1224.39     11.85 o 
   4  10   1      892.01      858.71      8.54 o 
   5  10   1      466.05      451.26      7.14 o 
   6  10   1       17.81       19.92      1.15 o 
   7  10   1      278.42      263.63      4.19 o 
   8  10   1        2.23        2.87      0.94 o 
   0  11   1       49.40       45.95      1.46 o 
   1  11   1      318.84      309.79      3.21 o 
   2  11   1      401.99      361.18      3.91 o 
   3  11   1      113.06      110.42      2.59 o 
   4  11   1       59.94       59.96      1.97 o 
   5  11   1      242.96      237.82      6.36 o 
   6  11   1       16.08       12.94      1.55 o 
   7  11   1       95.77      101.32      3.51 o 
   8  11   1       53.49       49.37      1.93 o 
   0  12   1       31.85       34.99      1.23 o 
   1  12   1      114.93      110.41      1.63 o 
   2  12   1       96.80      101.09      1.64 o 
   3  12   1      266.92      237.27      4.23 o 
   4  12   1        9.29        9.47      1.35 o 
   6  12   1      111.57      117.25      3.59 o 
   7  12   1      101.64      108.02      3.67 o 
   0  13   1       70.62       69.46      1.99 o 
   1  13   1       94.66       93.81      1.66 o 
   2  13   1      123.74      110.14      1.93 o 
   3  13   1       88.24       78.66      2.69 o 
   4  13   1        9.74        8.69      1.38 o 
   7  13   1       40.99       45.67      5.04 o 
   0  14   1       93.06       85.27      2.24 o 
   1  14   1      128.22      123.23      1.92 o 
   2  14   1       73.41       71.92      1.59 o 
   3  14   1        9.82       11.94      1.25 o 
   4  14   1       38.61       37.21      2.07 o 
   0  15   1      112.30      121.71      2.81 o 
   1  15   1       78.66       83.42      1.64 o 
   2  15   1       48.55       51.26      1.45 o 
   3  15   1       19.99       24.63      1.50 o 
   4  15   1       20.41       24.17      2.79 o 
   0  16   1       12.52        9.95      1.20 o 
   1  16   1       57.12       59.83      1.47 o 
   2  16   1       62.71       65.78      1.62 o 
   3  16   1       48.27       56.24      2.13 o 
   4  16   1      110.07      127.22      4.22 o 
   5  16   1       24.19       23.21      3.66 o 
   0  17   1       50.13       59.14      2.23 o 
   1  17   1       66.96       81.29      1.75 o 
   2  17   1       50.31       51.90      1.58 o 
   3  17   1       16.07       21.32      1.58 o 
   4  17   1      241.66      244.53     10.08 o 
   0  18   1        5.66        5.08      1.19 o 
   1  18   1       17.95       19.28      1.10 o 
   2  18   1       26.11       30.07      1.82 o 
   0   0   2     1272.38     1175.19     20.29 o 
   1   0   2       45.42       43.80      1.07 o 
   2   0   2     5437.00     5989.98     56.29 o 
   3   0   2     3727.42     3808.07     36.77 o 
   4   0   2      195.22      201.22      4.13 o 
   5   0   2      137.18      131.13      1.63 o 
   6   0   2      724.66      788.23      8.63 o 
   7   0   2        0.38        7.59      1.35 o 
   8   0   2      944.12      897.21     10.93 o 
   9   0   2       34.91       29.27      2.09 o 
  10   0   2      117.86       87.62      3.63 o 
   0   1   2      449.44      460.50      6.17 o 
   1   1   2       33.00       35.85      0.97 o 
   2   1   2     3242.03     3748.53     30.73 o 
   3   1   2     7291.26     7783.24     69.35 o 
   4   1   2     2530.58     2930.67     17.94 o 
   5   1   2      236.15      237.66      2.07 o 
   6   1   2      300.70      319.07      2.72 o 
   7   1   2       61.89       54.85      1.21 o 
   8   1   2      209.63      199.19      2.43 o 
   9   1   2        1.80        1.59      0.70 o 
  10   1   2       18.45       18.61      1.53 o 
   0   2   2      174.81      176.25      2.35 o 
   1   2   2     1963.84     2007.39     17.37 o 
   2   2   2     1128.76     1147.42      8.06 o 
   3   2   2      154.15      182.80      1.46 o 
   4   2   2      136.09      143.91      1.19 o 
   5   2   2       50.28       56.83      0.73 o 
   6   2   2      159.69      160.13      2.22 o 
   7   2   2       49.91       41.14      0.90 o 
   8   2   2       79.06       82.44      1.32 o 
   9   2   2       15.82       13.55      0.77 o 
  10   2   2       23.50       23.31      1.36 o 
   0   3   2     5113.08     5134.61     52.06 o 
   1   3   2      880.21      915.53      7.54 o 
   2   3   2      827.93      840.70      7.52 o 
   3   3   2      845.27      892.99      5.52 o 
   4   3   2       82.32       80.95      0.80 o 
   5   3   2      227.19      214.16      1.91 o 
   6   3   2       47.00       51.57      0.88 o 
   7   3   2      116.28      123.00      1.72 o 
   8   3   2       50.38       48.54      1.02 o 
   9   3   2      127.78      130.73      1.72 o 
  10   3   2       15.63       17.14      1.16 o 
   0   4   2       47.68       56.99      0.90 o 
   1   4   2     1347.45     1392.61     10.51 o 
   2   4   2      414.97      434.60      3.11 o 
   3   4   2     2253.28     2383.56     14.64 o 
   4   4   2      475.83      488.99      3.62 o 
   5   4   2      176.76      161.73      1.57 o 
   6   4   2      238.68      229.92      2.25 o 
   7   4   2       25.58       25.23      0.73 o 
   8   4   2      329.72      331.52      3.28 o 
   9   4   2       55.32       54.59      1.30 o 
  10   4   2       25.63       29.19      1.24 o 
   0   5   2        1.79        0.25      0.26 o 
   1   5   2     2045.92     2186.60     13.80 o 
   2   5   2      349.30      400.37      2.63 o 
   3   5   2      839.14      859.39      5.13 o 
   4   5   2       59.05       49.37      0.77 o 
   5   5   2      114.87      101.32      1.16 o 
   6   5   2      285.89      252.09      2.55 o 
   7   5   2      182.17      184.05      2.07 o 
   8   5   2      241.43      245.64      3.30 o 
   9   5   2       14.59       13.63      0.87 o 
  10   5   2        3.99        4.22      0.75 o 
   0   6   2      517.90      557.90     11.38 o 
   1   6   2     2203.96     2597.63     16.76 o 
   2   6   2      941.46     1047.02      6.20 o 
   3   6   2     1571.74     1746.68      9.77 o 
   4   6   2      134.55      132.65      1.70 o 
   5   6   2      892.08      890.19      7.20 o 
   6   6   2       50.90       46.53      1.03 o 
   7   6   2      297.54      283.48      3.17 o 
   8   6   2       53.84       52.21      1.31 o 
   9   6   2       79.99       81.01      1.68 o 
   0   7   2     1143.29     1164.30     14.60 o 
   1   7   2      536.31      601.24      3.94 o 
   2   7   2      947.68     1047.05      6.08 o 
   3   7   2      177.90      180.58      1.46 o 
   4   7   2      534.14      517.79      4.09 o 
   5   7   2      321.99      323.27      2.95 o 
   6   7   2      156.72      155.17      2.04 o 
   7   7   2      156.82      155.10      2.17 o 
   8   7   2      180.53      183.70      2.38 o 
   9   7   2        8.19        9.07      0.83 o 
   0   8   2      776.33      753.26      9.47 o 
   1   8   2       96.94      113.93      1.58 o 
   2   8   2      410.61      395.88      2.69 o 
   3   8   2      289.78      258.27      2.02 o 
   4   8   2       55.63       52.68      0.88 o 
   5   8   2      345.45      338.51      3.42 o 
   6   8   2       17.64       19.85      0.85 o 
   7   8   2       56.62       56.75      1.35 o 
   8   8   2        0.27        0.59      0.60 o 
   9   8   2       55.93       56.06      1.50 o 
   0   9   2      138.33      149.07      2.40 o 
   1   9   2     1287.26     1237.72      9.59 o 
   2   9   2       52.54       51.64      0.87 o 
   3   9   2      222.24      193.78      2.19 o 
   4   9   2      179.99      177.00      2.75 o 
   5   9   2      166.51      161.36      2.56 o 
   6   9   2       40.87       40.46      1.36 o 
   7   9   2       67.39       69.23      1.85 o 
   8   9   2       43.13       42.24      1.99 o 
   9   9   2      204.96      205.09      3.92 o 
   0  10   2       21.17       15.18      0.95 o 
   1  10   2      151.19      124.13      1.69 o 
   2  10   2      754.87      724.58      6.46 o 
   3  10   2     2524.17     2353.29     21.67 o 
   4  10   2       23.52       23.50      1.25 o 
   5  10   2      487.13      475.15      7.39 o 
   6  10   2       77.23       76.06      3.03 o 
   7  10   2      137.26      128.47      2.62 o 
   8  10   2       14.49       14.84      1.18 o 
   0  11   2      336.75      306.20      3.93 o 
   1  11   2      549.76      516.78      4.77 o 
   2  11   2      431.57      408.89      4.09 o 
   3  11   2      701.93      630.20      8.53 o 
   4  11   2      523.19      486.56      7.03 o 
   5  11   2      287.87      284.70      6.28 o 
   6  11   2       54.98       52.52      2.53 o 
   7  11   2      250.39      262.81      5.87 o 
   8  11   2       12.73       13.12      1.27 o 
   0  12   2      747.95      701.83      7.73 o 
   1  12   2       75.53       72.62      1.33 o 
   2  12   2       49.12       42.77      1.14 o 
   3  12   2      137.64      135.47      3.27 o 
   4  12   2      255.09      250.56      5.11 o 
   6  12   2       64.10       64.89      3.48 o 
   7  12   2       41.45       39.73      2.48 o 
   0  13   2       26.74       23.40      1.24 o 
   1  13   2      218.70      217.20      2.56 o 
   2  13   2       74.44       70.59      1.53 o 
   3  13   2       26.04       25.68      1.45 o 
   4  13   2       11.20       11.69      1.58 o 
   7  13   2       37.11       40.67      4.42 o 
   0  14   2        6.30        6.46      0.96 o 
   1  14   2       53.07       47.50      1.28 o 
   2  14   2       28.10       24.42      1.00 o 
   3  14   2        0.56       -0.21      0.87 o 
   4  14   2      141.33      137.04      5.25 o 
   0  15   2       42.26       48.16      1.85 o 
   1  15   2        7.09        6.60      0.74 o 
   2  15   2      122.81      135.23      2.38 o 
   3  15   2       60.88       60.93      2.43 o 
   4  15   2       17.99       21.38      1.89 o 
   5  15   2       16.90       13.44      2.75 o 
   0  16   2      425.68      434.15      6.43 o 
   1  16   2      165.05      184.45      2.60 o 
   2  16   2      148.92      154.41      2.81 o 
   3  16   2       51.48       57.11      2.15 o 
   4  16   2       49.41       60.57      2.91 o 
   5  16   2       39.26       38.48      4.28 o 
   0  17   2       32.60       27.37      1.88 o 
   1  17   2       72.98       79.33      1.72 o 
   2  17   2       33.71       34.70      1.35 o 
   3  17   2        6.67        7.86      1.28 o 
   0  18   2      152.90      165.27      3.72 o 
   1  18   2       51.21       54.13      1.66 o 
   2  18   2       72.18       78.64      1.91 o 
   1   0   3        0.54       -0.21      0.21 o 
   2   0   3      614.29      720.91      7.75 o 
   3   0   3      161.23      191.78      4.82 o 
   4   0   3       78.29       56.72      1.15 o 
   5   0   3        0.07        0.87      0.34 o 
   6   0   3     1347.86     1409.37     13.81 o 
   7   0   3       27.45       31.54      1.63 o 
   8   0   3       23.85       21.32      1.55 o 
   9   0   3        3.21        2.56      0.93 o 
  10   0   3      130.59      132.35      4.45 o 
   0   1   3    17316.67    17058.55    292.58 o 
   1   1   3      978.00     1085.78      7.55 o 
   2   1   3     1488.44     1701.61     10.84 o 
   3   1   3      658.71      695.75      4.88 o 
   4   1   3      465.49      554.19      3.96 o 
   5   1   3      354.73      380.17      2.72 o 
   6   1   3       13.47       14.37      0.60 o 
   7   1   3       27.55       33.30      0.77 o 
   8   1   3       20.65       21.60      0.99 o 
   9   1   3        4.95        4.48      0.73 o 
  10   1   3      289.78      277.07      4.69 o 
   0   2   3        4.61        4.31      0.52 o 
   1   2   3     2862.92     3112.08     23.02 o 
   2   2   3      371.83      422.48      3.66 o 
   3   2   3     1308.64     1401.98     10.02 o 
   4   2   3      527.87      570.69      4.49 o 
   5   2   3      220.69      227.41      1.88 o 
   6   2   3       13.55       14.13      0.55 o 
   7   2   3        5.71        4.94      0.48 o 
   8   2   3       37.63       34.73      0.88 o 
   9   2   3       16.07       16.82      0.83 o 
  10   2   3       54.58       54.20      1.83 o 
   0   3   3     1836.02     1841.74     19.88 o 
   1   3   3     1793.11     1854.42     13.42 o 
   2   3   3     2918.47     3085.61     23.57 o 
   3   3   3      210.19      245.92      1.88 o 
   4   3   3      440.22      443.86      2.87 o 
   5   3   3      290.40      269.85      2.46 o 
   6   3   3      541.07      495.54      3.90 o 
   7   3   3        4.58        4.67      0.46 o 
   8   3   3       62.58       58.47      1.13 o 
   9   3   3        1.46        0.90      0.48 o 
  10   3   3       34.04       33.54      1.27 o 
   0   4   3     6664.28     7041.89     67.11 o 
   1   4   3     1482.26     1620.07     11.56 o 
   2   4   3      691.87      747.63      4.96 o 
   3   4   3       73.36       77.72      0.82 o 
   4   4   3      114.23      122.73      1.24 o 
   5   4   3      670.69      646.66      5.11 o 
   6   4   3      467.74      445.43      4.00 o 
   7   4   3       28.28       28.03      1.05 o 
   8   4   3       10.64        9.01      0.71 o 
   9   4   3       28.79       29.86      1.16 o 
  10   4   3        1.56        1.83      0.78 o 
   0   5   3     5422.71     5848.74     52.64 o 
   1   5   3     2294.58     2481.54     15.35 o 
   2   5   3       66.73       75.92      0.82 o 
   3   5   3      613.55      622.77      4.07 o 
   4   5   3      299.82      324.54      2.61 o 
   5   5   3     1430.77     1456.87     11.60 o 
   6   5   3       46.91       47.81      1.00 o 
   7   5   3       56.64       60.56      1.26 o 
   8   5   3       33.36       32.68      0.97 o 
   9   5   3      264.67      260.46      2.97 o 
  10   5   3        3.73        3.24      0.96 o 
   0   6   3      322.45      323.18      3.67 o 
   1   6   3     2232.75     2534.47     15.36 o 
   2   6   3      407.57      463.83      2.95 o 
   3   6   3     1654.63     1859.13     10.01 o 
   4   6   3       44.67       39.18      1.15 o 
   5   6   3      965.72     1007.43      7.83 o 
   6   6   3      790.96      768.15      6.35 o 
   7   6   3       46.96       46.97      1.26 o 
   8   6   3      252.79      259.56      2.94 o 
   9   6   3       75.35       67.17      1.59 o 
   0   7   3      769.24      815.22      8.53 o 
   1   7   3      694.09      775.49      4.93 o 
   2   7   3       85.72       97.99      0.93 o 
   3   7   3      210.22      203.76      1.52 o 
   4   7   3       11.72        9.61      0.47 o 
   5   7   3      906.31      886.62      7.29 o 
   6   7   3       33.59       34.20      1.03 o 
   7   7   3       10.52       10.71      0.82 o 
   8   7   3      205.28      198.27      2.77 o 
   9   7   3       72.56       77.60      1.67 o 
   0   8   3     2166.13     2181.64     22.84 o 
   1   8   3      223.93      264.21      2.29 o 
   2   8   3      882.32      921.55      5.73 o 
   3   8   3      388.28      380.19      2.54 o 
   4   8   3       12.72       13.80      0.57 o 
   5   8   3      458.80      454.30      3.90 o 
   6   8   3      142.66      139.30      2.00 o 
   7   8   3        2.62        1.00      0.63 o 
   8   8   3       36.51       35.39      1.28 o 
   9   8   3       46.92       46.44      1.62 o 
   0   9   3       17.28       20.15      1.16 o 
   1   9   3      288.56      281.92      2.82 o 
   2   9   3       31.39       34.58      0.77 o 
   3   9   3      247.30      233.75      2.38 o 
   4   9   3      279.02      259.35      3.06 o 
   5   9   3      172.29      163.92      2.50 o 
   6   9   3        5.25        5.50      0.77 o 
   7   9   3      125.72      126.81      2.40 o 
   8   9   3       66.51       66.85      2.20 o 
   9   9   3       55.17       56.55      3.31 o 
   0  10   3     2044.65     1941.75     21.53 o 
   1  10   3     1034.26      915.75      7.65 o 
   2  10   3       67.55       61.36      2.33 o 
   3  10   3      408.12      374.11      4.15 o 
   4  10   3       30.83       24.67      1.64 o 
   5  10   3      228.82      217.96      4.75 o 
   6  10   3      171.87      173.17      3.76 o 
   7  10   3      353.45      338.73      5.83 o 
   8  10   3        3.82        3.33      1.23 o 
   0  11   3     2404.31     2222.77     21.46 o 
   1  11   3      654.46      604.31      5.45 o 
   2  11   3      142.14      150.27      2.56 o 
   3  11   3      794.26      755.88      8.42 o 
   4  11   3      204.01      202.09      4.39 o 
   5  11   3      639.67      636.19     11.27 o 
   6  11   3      195.73      205.61      4.81 o 
   7  11   3       87.99       97.99      3.51 o 
   8  11   3      211.87      214.89      4.62 o 
   0  12   3      474.63      492.69      5.81 o 
   1  12   3      101.80      101.83      1.64 o 
   2  12   3      122.12      122.11      1.90 o 
   3  12   3      314.52      300.45      4.26 o 
   4  12   3       23.22       21.75      3.04 o 
   5  12   3       45.96       51.31      4.28 o 
   6  12   3       50.88       52.52      4.43 o 
   7  12   3       11.25       10.78      1.76 o 
   0  13   3      363.62      360.48      5.23 o 
   1  13   3       22.94       26.54      0.94 o 
   2  13   3       63.68       60.11      1.39 o 
   3  13   3       23.95       25.90      1.14 o 
   4  13   3      133.60      133.89      5.08 o 
   7  13   3        4.22        6.41      3.97 o 
   0  14   3       24.01       20.49      1.27 o 
   1  14   3      301.06      283.95      3.36 o 
   2  14   3       46.75       42.29      1.33 o 
   3  14   3       21.44       23.39      1.54 o 
   4  14   3       53.64       48.63      2.60 o 
   0  15   3       42.31       49.25      1.85 o 
   1  15   3       45.10       48.84      1.33 o 
   2  15   3      114.01      117.43      2.46 o 
   3  15   3       41.46       41.94      2.01 o 
   4  15   3       68.53       66.28      3.10 o 
   5  15   3        0.59        1.53      2.14 o 
   0  16   3       20.03       20.82      1.46 o 
   1  16   3       26.37       28.45      1.11 o 
   2  16   3       27.65       27.01      1.32 o 
   3  16   3        0.79        1.27      1.00 o 
   4  16   3      509.57      508.27      9.42 o 
   5  16   3       65.09       70.86      5.19 o 
   0  17   3       13.85       14.17      1.34 o 
   1  17   3       14.17       14.51      0.99 o 
   2  17   3       83.37       81.80      1.96 o 
   3  17   3        2.56        2.78      1.10 o 
   0  18   3        7.92        6.55      1.32 o 
   1  18   3      115.44      125.13      2.29 o 
   0   0   4     4032.32     4141.69     53.16 o 
   1   0   4       48.82       37.99      0.75 o 
   2   0   4       63.27       62.10      1.00 o 
   3   0   4     1450.58     1546.35     18.86 o 
   4   0   4       25.09       24.84      0.99 o 
   5   0   4      346.36      331.58      3.33 o 
   6   0   4      268.10      239.34      3.18 o 
   7   0   4       13.01        7.17      0.85 o 
   8   0   4        9.74        6.91      0.88 o 
   9   0   4      129.22      121.61      2.93 o 
  10   0   4       10.07        8.17      1.61 o 
   0   1   4     6643.13     7015.97     65.88 o 
   1   1   4      806.53      860.24      6.73 o 
   2   1   4     2032.76     2272.51     13.70 o 
   3   1   4     1884.40     1954.90     11.68 o 
   4   1   4      556.86      593.82      3.65 o 
   5   1   4      237.03      249.91      2.00 o 
   6   1   4       40.64       41.82      0.85 o 
   7   1   4       72.40       68.24      1.14 o 
   8   1   4      140.25      139.25      2.10 o 
   9   1   4        8.18        7.90      0.68 o 
  10   1   4        7.80        9.29      1.08 o 
   0   2   4     2027.77     2129.09     19.78 o 
   1   2   4      101.51      115.63      1.08 o 
   2   2   4     1128.69     1271.35      8.47 o 
   3   2   4      188.16      216.45      1.59 o 
   4   2   4      766.00      774.08      5.40 o 
   5   2   4      227.57      224.05      1.83 o 
   6   2   4       26.03       24.82      0.63 o 
   7   2   4       17.65       18.14      0.89 o 
   8   2   4       43.72       41.73      0.96 o 
   9   2   4        1.35        0.41      0.57 o 
  10   2   4       23.85       24.71      1.35 o 
   0   3   4       55.80       60.24      0.97 o 
   1   3   4       94.58      112.72      1.00 o 
   2   3   4      880.87      928.29      5.87 o 
   3   3   4      795.99      840.39      5.31 o 
   4   3   4      792.95      795.13      5.15 o 
   5   3   4      675.07      683.33      4.91 o 
   6   3   4      196.89      180.92      1.78 o 
   7   3   4       77.63       81.44      1.21 o 
   8   3   4       19.06       19.28      0.73 o 
   9   3   4      192.52      194.08      2.39 o 
  10   3   4       79.83       78.62      1.80 o 
   0   4   4     1438.68     1529.42     16.68 o 
   1   4   4      604.51      636.46      4.41 o 
   2   4   4     1953.04     2140.93     12.34 o 
   3   4   4       85.17       90.44      0.97 o 
   4   4   4       92.69      107.00      1.10 o 
   5   4   4      443.13      430.79      3.57 o 
   6   4   4      169.43      137.53      1.80 o 
   7   4   4        2.37        2.21      0.42 o 
   8   4   4       70.18       73.07      1.34 o 
   9   4   4      121.52      122.20      1.93 o 
  10   4   4       14.03       11.12      0.98 o 
   0   5   4     3615.63     3530.23     33.21 o 
   1   5   4     2721.09     2937.09     17.11 o 
   2   5   4      280.59      325.38      2.47 o 
   3   5   4     1147.17     1202.45      7.10 o 
   4   5   4      822.97      838.44      6.06 o 
   5   5   4      404.77      409.24      3.70 o 
   6   5   4      800.10      768.93      6.13 o 
   7   5   4      207.59      211.42      2.49 o 
   8   5   4       11.07       11.97      0.66 o 
   9   5   4      231.82      238.72      3.14 o 
   0   6   4      666.52      650.48      6.57 o 
   1   6   4      870.85      971.52      5.80 o 
   2   6   4      210.91      199.46      1.35 o 
   3   6   4      952.21     1080.64      8.10 o 
   4   6   4     1084.02     1071.80      7.79 o 
   5   6   4      409.93      388.16      3.60 o 
   6   6   4       14.88       13.15      0.73 o 
   7   6   4      191.76      187.36      2.49 o 
   8   6   4       15.49       16.44      0.97 o 
   9   6   4      278.53      279.69      3.55 o 
   0   7   4      784.44      769.31      7.88 o 
   1   7   4      762.29      798.73      6.08 o 
   2   7   4      550.60      606.97      3.52 o 
   3   7   4      533.66      549.63      3.33 o 
   4   7   4      208.31      210.23      1.98 o 
   5   7   4      191.05      173.10      2.20 o 
   6   7   4       62.03       61.57      1.31 o 
   7   7   4       81.31       78.59      1.64 o 
   8   7   4       33.98       32.76      1.23 o 
   9   7   4      100.52      100.76      1.84 o 
   0   8   4       25.07       33.39      1.26 o 
   1   8   4     1150.33     1130.89      7.70 o 
   2   8   4      478.56      456.40      3.53 o 
   3   8   4      582.68      566.13      4.02 o 
   4   8   4      263.40      241.25      2.90 o 
   5   8   4      227.61      227.34      2.57 o 
   6   8   4       54.03       52.26      1.26 o 
   7   8   4       44.00       42.65      1.26 o 
   8   8   4      239.36      241.34      3.46 o 
   9   8   4        1.92        2.27      0.93 o 
   0   9   4      889.74      865.51     10.56 o 
   1   9   4       21.51       23.94      0.71 o 
   2   9   4       49.22       43.31      0.90 o 
   3   9   4       97.33       98.53      1.34 o 
   4   9   4       38.32       37.24      1.07 o 
   5   9   4       49.99       48.91      1.53 o 
   6   9   4      209.95      203.86      3.01 o 
   7   9   4       28.85       30.31      1.37 o 
   8   9   4       83.38       82.05      2.19 o 
   9   9   4        8.80       11.98      1.94 o 
   0  10   4      100.70      100.34      2.21 o 
   1  10   4     1186.88     1107.80      9.08 o 
   2  10   4       35.00       32.81      0.87 o 
   3  10   4      745.58      682.73      7.05 o 
   4  10   4      222.03      224.06      3.52 o 
   5  10   4      680.55      654.30     10.42 o 
   6  10   4       15.33       16.42      1.75 o 
   7  10   4      206.51      207.52      6.88 o 
   8  10   4       17.88       14.36      2.42 o 
   0  11   4      269.23      228.29      3.52 o 
   1  11   4     1793.47     1611.81     12.88 o 
   2  11   4      103.11       93.56      2.24 o 
   3  11   4      119.96      118.69      2.10 o 
   4  11   4      103.95      100.22      2.91 o 
   5  11   4       62.71       62.47      4.58 o 
   6  11   4      279.16      285.26      5.95 o 
   7  11   4      185.51      185.07      4.81 o 
   8  11   4       69.56       65.69      3.36 o 
   0  12   4      285.08      237.21      3.42 o 
   1  12   4       14.01       13.37      0.67 o 
   2  12   4      202.60      186.01      2.47 o 
   3  12   4      255.29      237.53      4.75 o 
   4  12   4      129.99      118.11      4.75 o 
   5  12   4      129.56      129.80      6.11 o 
   6  12   4        6.16        7.50      2.13 o 
   7  12   4        1.37        1.22      1.66 o 
   0  13   4      191.47      182.92      3.34 o 
   1  13   4       78.59       74.59      1.51 o 
   2  13   4      235.39      218.25      3.19 o 
   3  13   4      137.66      127.71      2.63 o 
   4  13   4       17.49       18.43      1.68 o 
   6  13   4        5.08        1.53      3.05 o 
   7  13   4       61.45       60.47      7.02 o 
   0  14   4       45.84       46.79      1.76 o 
   1  14   4        2.91        3.55      0.64 o 
   2  14   4       67.95       70.24      2.01 o 
   3  14   4       50.82       49.54      1.89 o 
   4  14   4      100.88      104.57      3.67 o 
   5  14   4       27.35       33.90      3.36 o 
   6  14   4       44.09       48.26      3.36 o 
   0  15   4       37.91       37.72      1.68 o 
   1  15   4       32.29       35.35      1.15 o 
   2  15   4       46.07       48.53      1.65 o 
   3  15   4        1.50        1.28      1.08 o 
   4  15   4       12.61       12.59      1.75 o 
   5  15   4       94.19       83.99      5.50 o 
   0  16   4        5.18        6.76      1.11 o 
   1  16   4       92.63       87.26      1.81 o 
   2  16   4        4.86        4.80      0.91 o 
   3  16   4      142.41      143.56      3.62 o 
   4  16   4       46.52       48.41      2.89 o 
   0  17   4        7.96        6.82      1.20 o 
   1  17   4       13.91       12.15      0.93 o 
   2  17   4        0.59        0.38      0.78 o 
   3  17   4       10.00       10.28      1.33 o 
   0  18   4       34.23       35.76      1.94 o 
   1  18   4        3.97        4.59      0.86 o 
   1   0   5        0.99        4.01      0.74 o 
   2   0   5     3574.85     3935.47     30.27 o 
   3   0   5     1106.73     1289.59     10.77 o 
   4   0   5        8.95        9.97      0.42 o 
   5   0   5      271.12      286.66      3.21 o 
   6   0   5       51.34       54.12      1.21 o 
   7   0   5        0.07       -0.31      0.49 o 
   8   0   5      235.23      222.36      3.60 o 
   9   0   5      250.29      246.15      4.25 o 
  10   0   5      145.58      157.47      4.53 o 
   0   1   5     8044.58     8198.22     69.36 o 
   1   1   5     7601.32     8154.32     49.60 o 
   2   1   5      119.46      131.34      1.33 o 
   3   1   5      194.08      192.41      1.36 o 
   4   1   5      115.65      109.76      1.10 o 
   5   1   5      146.78      134.93      1.46 o 
   6   1   5      123.45      129.09      1.48 o 
   7   1   5       56.02       56.59      1.32 o 
   8   1   5       49.21       49.86      1.14 o 
   9   1   5       22.69       22.53      0.89 o 
  10   1   5       17.91       18.34      1.38 o 
   0   2   5       26.60       31.99      0.72 o 
   1   2   5     4865.94     4953.30     28.88 o 
   2   2   5     1796.43     1956.51     12.10 o 
   3   2   5      200.34      215.14      1.59 o 
   4   2   5      427.17      440.99      3.05 o 
   5   2   5      369.14      368.90      2.61 o 
   6   2   5       19.33       19.56      0.60 o 
   7   2   5       11.48       11.23      0.59 o 
   8   2   5        1.62        1.51      0.51 o 
   9   2   5      261.78      267.14      2.89 o 
  10   2   5       25.34       26.12      1.40 o 
   0   3   5      514.63      510.57      4.87 o 
   1   3   5     3201.90     3423.45     19.46 o 
   2   3   5      530.49      530.44      3.78 o 
   3   3   5      260.05      294.38      2.10 o 
   4   3   5       97.87       86.97      1.03 o 
   5   3   5       10.88       15.03      0.49 o 
   6   3   5      240.72      236.73      2.23 o 
   7   3   5        7.50        6.21      0.49 o 
   8   3   5       49.32       48.09      1.13 o 
   9   3   5       36.75       37.06      1.08 o 
  10   3   5       16.40       17.08      1.30 o 
   0   4   5     3186.85     3450.75     30.20 o 
   1   4   5      377.36      359.41      2.26 o 
   2   4   5      922.00     1003.75      5.49 o 
   3   4   5     1098.73     1182.92      6.83 o 
   4   4   5       70.36       74.52      0.93 o 
   5   4   5      279.37      271.68      2.48 o 
   6   4   5       49.37       61.41      1.25 o 
   7   4   5        0.97        1.94      0.53 o 
   8   4   5      433.02      430.35      4.20 o 
   9   4   5      416.84      416.17      3.75 o 
  10   4   5       41.27       41.45      1.43 o 
   0   5   5      110.66      152.85      2.52 o 
   1   5   5     1725.23     1952.65     11.40 o 
   2   5   5     1134.44     1343.77      7.32 o 
   3   5   5     2836.01     2956.99     16.25 o 
   4   5   5      396.24      434.41      3.43 o 
   5   5   5      692.79      700.64      5.73 o 
   6   5   5      131.67      135.93      1.94 o 
   7   5   5       40.88       43.58      1.04 o 
   8   5   5      112.68      114.92      1.60 o 
   9   5   5        4.85        6.20      0.71 o 
   0   6   5        3.28        3.51      0.38 o 
   1   6   5       73.02       92.80      0.85 o 
   2   6   5     1047.16     1153.97      6.26 o 
   3   6   5        7.59        6.64      0.33 o 
   4   6   5       25.08       23.27      0.54 o 
   5   6   5      192.61      188.82      2.28 o 
   6   6   5      367.80      345.41      3.47 o 
   7   6   5      214.12      208.78      3.14 o 
   8   6   5      307.19      307.40      3.40 o 
   9   6   5      124.84      126.68      2.07 o 
   0   7   5      162.96      168.28      2.14 o 
   1   7   5      167.93      177.19      1.54 o 
   2   7   5       25.32       27.96      0.47 o 
   3   7   5       99.79      102.01      1.16 o 
   4   7   5       80.74       77.32      1.02 o 
   5   7   5      634.11      617.73      5.27 o 
   6   7   5      198.02      187.95      2.36 o 
   7   7   5        5.99        5.14      0.71 o 
   8   7   5       99.97       99.54      2.04 o 
   9   7   5       64.49       65.52      1.47 o 
   0   8   5        7.32        7.79      0.83 o 
   1   8   5      425.92      390.01      3.13 o 
   2   8   5      316.44      310.53      2.39 o 
   3   8   5       29.54       27.85      0.63 o 
   4   8   5       12.69       12.69      0.63 o 
   5   8   5      486.65      467.17      4.65 o 
   6   8   5       53.92       50.25      1.30 o 
   7   8   5       23.21       23.45      1.11 o 
   8   8   5       49.89       47.67      1.65 o 
   9   8   5       30.82       31.50      1.56 o 
   0   9   5      556.52      527.04      6.88 o 
   1   9   5       63.07       69.73      1.17 o 
   2   9   5      295.80      275.32      2.49 o 
   3   9   5      905.10      831.98      6.45 o 
   4   9   5      148.53      147.47      2.10 o 
   5   9   5       59.20       58.58      1.77 o 
   6   9   5      112.57      119.00      2.53 o 
   7   9   5       25.74       26.08      1.88 o 
   8   9   5       72.34       73.27      2.45 o 
   0  10   5        7.26        6.87      0.79 o 
   1  10   5      967.30      872.05      7.35 o 
   2  10   5      152.99      140.54      1.95 o 
   3  10   5     1228.04     1150.91      9.91 o 
   4  10   5      254.78      232.07      3.76 o 
   5  10   5      432.50      414.50      7.38 o 
   6  10   5        0.23        0.04      0.96 o 
   7  10   5       33.11       31.92      1.97 o 
   8  10   5       14.68       14.60      1.92 o 
   0  11   5      180.91      232.52      3.89 o 
   1  11   5       44.30       42.87      1.00 o 
   2  11   5       99.21       69.19      1.71 o 
   3  11   5     1134.67     1097.56     10.26 o 
   4  11   5      126.48      105.50      2.74 o 
   5  11   5       95.12       92.64      4.29 o 
   6  11   5       73.05       75.50      2.14 o 
   7  11   5      321.22      312.24      7.93 o 
   8  11   5       21.54       19.80      1.93 o 
   0  12   5      744.78      647.72      7.30 o 
   1  12   5      198.70      188.99      2.31 o 
   2  12   5      201.66      164.23      2.30 o 
   3  12   5        8.15        6.89      0.99 o 
   4  12   5      155.31      122.51      3.62 o 
   5  12   5      118.04      122.61      5.03 o 
   6  12   5       23.40       24.09      1.53 o 
   7  12   5       53.51       55.59      3.41 o 
   0  13   5      263.94      273.39      4.34 o 
   1  13   5       51.36       53.50      1.33 o 
   2  13   5       16.07       21.50      1.19 o 
   3  13   5       78.95       75.57      2.23 o 
   4  13   5      215.45      204.59      6.05 o 
   5  13   5      179.17      167.67      6.72 o 
   6  13   5        9.46        9.47      1.41 o 
   7  13   5        9.48        8.86      3.97 o 
   0  14   5        1.20        0.16      0.80 o 
   1  14   5       77.05       82.71      1.67 o 
   2  14   5       26.85       29.45      1.37 o 
   3  14   5       41.28       39.14      1.61 o 
   4  14   5       15.14       14.70      1.77 o 
   5  14   5        2.50        1.53      1.83 o 
   6  14   5       52.81       61.96      6.41 o 
   0  15   5       15.01       13.64      1.25 o 
   1  15   5       74.00       72.78      1.57 o 
   2  15   5      110.98      111.84      2.45 o 
   3  15   5       62.72       57.86      1.92 o 
   4  15   5        2.74        2.68      1.64 o 
   5  15   5       16.06       22.14      2.29 o 
   0  16   5      103.77      102.44      2.74 o 
   1  16   5       41.39       40.67      1.32 o 
   2  16   5       20.19       17.61      1.38 o 
   3  16   5        1.76        0.88      1.10 o 
   4  16   5      187.35      195.37      8.26 o 
   0  17   5       10.50        9.02      1.25 o 
   1  17   5       86.49       82.57      1.76 o 
   2  17   5       72.95       77.00      1.95 o 
   3  17   5       30.18       28.93      1.89 o 
   0  18   5       16.50       20.23      1.62 o 
   1  18   5      108.11      104.30      2.10 o 
   0   0   6     1369.68     1296.55     14.98 o 
   1   0   6     2256.48     2454.70     19.32 o 
   2   0   6     4169.83     4539.21     34.86 o 
   3   0   6     1378.43     1367.01     10.82 o 
   4   0   6      141.02      135.96      2.35 o 
   5   0   6       12.48       12.03      0.63 o 
   6   0   6      425.68      400.25      4.24 o 
   7   0   6       54.39       42.12      1.20 o 
   8   0   6      209.16      213.42      3.11 o 
   9   0   6        1.39        0.24      0.81 o 
  10   0   6       17.95       15.08      1.57 o 
   0   1   6     6137.51     6230.53     51.28 o 
   1   1   6      242.19      306.91      2.13 o 
   2   1   6     1722.00     1807.23     10.01 o 
   3   1   6     2478.26     2652.34     13.75 o 
   4   1   6      336.81      359.55      2.39 o 
   5   1   6      281.25      278.24      2.18 o 
   6   1   6      142.04      144.26      1.49 o 
   7   1   6       79.54       78.41      1.23 o 
   8   1   6      561.79      576.80      4.64 o 
   9   1   6      118.10      124.21      1.85 o 
  10   1   6       30.20       33.08      1.50 o 
   0   2   6      150.27      174.08      2.50 o 
   1   2   6     2832.54     2985.26     16.38 o 
   2   2   6      136.37      155.08      1.27 o 
   3   2   6      247.86      258.16      1.82 o 
   4   2   6      392.19      421.42      3.09 o 
   5   2   6      179.99      178.82      1.50 o 
   6   2   6      204.47      187.66      1.84 o 
   7   2   6       82.24       76.12      1.19 o 
   8   2   6       89.91       85.25      1.45 o 
   9   2   6        9.36        9.68      0.78 o 
  10   2   6        8.01        8.09      0.87 o 
   0   3   6      933.66      992.21      8.55 o 
   1   3   6     1308.04     1402.43      7.64 o 
   2   3   6      523.40      556.85      3.53 o 
   3   3   6      193.83      194.38      1.54 o 
   4   3   6      328.23      314.97      2.41 o 
   5   3   6      306.79      290.23      2.43 o 
   6   3   6       81.89       80.85      1.09 o 
   7   3   6      104.49      102.04      1.38 o 
   8   3   6       79.02       79.70      1.39 o 
   9   3   6       22.53       22.46      0.97 o 
  10   3   6       83.48       84.17      2.00 o 
   0   4   6      131.92      127.32      1.64 o 
   1   4   6      301.03      348.54      3.17 o 
   2   4   6      666.56      691.55      4.11 o 
   3   4   6      276.60      309.84      2.20 o 
   4   4   6      619.13      671.91      4.72 o 
   5   4   6      328.21      342.88      2.95 o 
   6   4   6     1602.06     1556.35     10.85 o 
   7   4   6       31.08       32.77      0.81 o 
   8   4   6      166.78      169.04      2.09 o 
   9   4   6       45.14       40.71      1.07 o 
   0   5   6     5668.64     6222.51     50.63 o 
   1   5   6      823.66      881.98      4.92 o 
   2   5   6     1881.65     1999.94     10.08 o 
   3   5   6      200.62      203.53      1.49 o 
   4   5   6      204.58      225.84      1.94 o 
   5   5   6      190.75      182.31      1.93 o 
   6   5   6      164.91      168.93      2.18 o 
   7   5   6      113.42      110.63      1.59 o 
   8   5   6       64.96       71.78      1.27 o 
   9   5   6       69.17       68.33      1.86 o 
   0   6   6     1051.85     1211.10      9.41 o 
   1   6   6      223.21      256.14      2.21 o 
   2   6   6      232.72      239.16      1.57 o 
   3   6   6        6.32        4.47      0.27 o 
   4   6   6      531.06      533.26      3.81 o 
   5   6   6      651.40      647.22      5.30 o 
   6   6   6      300.73      309.17      3.24 o 
   7   6   6       64.91       62.14      1.43 o 
   8   6   6      131.18      126.11      2.03 o 
   9   6   6      276.57      274.46      3.22 o 
   0   7   6      190.98      222.10      2.87 o 
   1   7   6      490.75      498.21      3.24 o 
   2   7   6     1068.57     1148.83      6.15 o 
   3   7   6       39.31       42.38      0.71 o 
   4   7   6       77.65       81.80      1.01 o 
   5   7   6      121.25      120.00      1.93 o 
   6   7   6        3.90        5.04      0.65 o 
   7   7   6      172.74      175.77      2.44 o 
   8   7   6      133.96      136.63      2.18 o 
   9   7   6       51.92       51.53      1.52 o 
   0   8   6      186.71      193.07      2.88 o 
   1   8   6      316.55      359.09      2.93 o 
   2   8   6      381.79      392.34      2.86 o 
   3   8   6        8.75        8.76      0.48 o 
   4   8   6        2.99        3.06      0.39 o 
   5   8   6       18.31       18.94      0.94 o 
   6   8   6      289.85      277.36      3.48 o 
   7   8   6        9.66        7.27      0.91 o 
   8   8   6      125.98      130.77      3.13 o 
   9   8   6        3.67        2.96      1.05 o 
   0   9   6     2646.52     2474.04     26.08 o 
   1   9   6      246.92      242.09      2.39 o 
   2   9   6      356.65      331.26      2.95 o 
   3   9   6      107.90       98.19      1.42 o 
   4   9   6      151.13      152.08      1.91 o 
   5   9   6      254.85      254.57      3.13 o 
   6   9   6       51.84       49.81      1.62 o 
   7   9   6        7.56        8.23      1.05 o 
   8   9   6        1.64        0.44      1.00 o 
   0  10   6      320.67      291.29      5.57 o 
   1  10   6      257.55      228.47      2.40 o 
   2  10   6      283.80      257.30      3.21 o 
   3  10   6      115.24      109.92      1.58 o 
   4  10   6      413.20      391.20      5.28 o 
   5  10   6      171.02      168.26      3.48 o 
   6  10   6       40.86       41.69      1.92 o 
   7  10   6       37.59       38.38      1.97 o 
   8  10   6       29.12       24.32      2.20 o 
   0  11   6      134.88      176.47      3.25 o 
   1  11   6       23.90       24.78      0.79 o 
   2  11   6      215.05      159.50      2.11 o 
   3  11   6      267.84      245.68      3.04 o 
   4  11   6       90.78       94.47      2.18 o 
   5  11   6       33.09       37.32      2.82 o 
   6  11   6      422.52      419.11      9.41 o 
   7  11   6        8.72        9.23      1.69 o 
   8  11   6       98.96       86.94      4.51 o 
   0  12   6       89.78       64.91      1.78 o 
   1  12   6       10.94       12.89      0.70 o 
   2  12   6      445.22      394.32      4.70 o 
   3  12   6       17.07       12.96      0.89 o 
   4  12   6        8.26        6.59      1.61 o 
   5  12   6       27.40       24.37      1.42 o 
   6  12   6      120.30      122.68      3.36 o 
   7  12   6       29.03       30.13      3.19 o 
   0  13   6       69.04       68.54      2.01 o 
   1  13   6      238.37      247.43      3.04 o 
   2  13   6       55.37       54.46      1.63 o 
   3  13   6       19.81       16.95      1.14 o 
   4  13   6      111.15      110.79      3.62 o 
   5  13   6      145.20      138.88      4.21 o 
   6  13   6       32.02       31.55      2.14 o 
   7  13   6       57.38       58.99      2.71 o 
   0  14   6      159.05      168.01      3.31 o 
   1  14   6       60.28       62.37      1.47 o 
   2  14   6       43.20       44.90      1.60 o 
   3  14   6       12.14       10.63      1.08 o 
   4  14   6       98.70       94.84      2.95 o 
   5  14   6      104.11      108.22      4.28 o 
   6  14   6      103.39      103.94      4.28 o 
   0  15   6      105.58       94.46      2.54 o 
   1  15   6       39.96       38.30      1.17 o 
   2  15   6      155.07      155.09      4.05 o 
   3  15   6       15.52       16.47      1.30 o 
   4  15   6       23.70       20.96      1.64 o 
   5  15   6        2.04        6.41      2.14 o 
   0  16   6      231.55      235.59      4.48 o 
   1  16   6       26.31       26.54      1.22 o 
   2  16   6       96.90       93.34      2.47 o 
   3  16   6       14.26       13.85      1.09 o 
   4  16   6       22.84       19.75      2.14 o 
   0  17   6       22.00       22.71      1.60 o 
   1  17   6       20.02       19.08      0.99 o 
   2  17   6       19.37       23.79      1.26 o 
   3  17   6       46.35       44.68      2.05 o 
   0  18   6      104.54      114.06      7.48 o 
   1   0   7     9477.64     9746.99     77.73 o 
   2   0   7       30.11       28.90      0.72 o 
   3   0   7      336.91      362.90      3.28 o 
   4   0   7      353.80      370.90      3.90 o 
   5   0   7      890.06      893.17      7.77 o 
   6   0   7        1.95        3.17      0.55 o 
   7   0   7       75.77       77.28      1.68 o 
   8   0   7        8.33        9.94      0.88 o 
   9   0   7        9.36        9.25      0.93 o 
  10   0   7       12.78       11.48      1.52 o 
   0   1   7     2018.04     2252.31     18.46 o 
   1   1   7     4463.71     4804.77     26.49 o 
   2   1   7     1674.36     1749.62      9.64 o 
   3   1   7      697.57      759.23      4.47 o 
   4   1   7     1044.26     1087.84      6.33 o 
   5   1   7     1609.28     1610.66      9.83 o 
   6   1   7      582.76      541.61      3.83 o 
   7   1   7       64.99       68.20      1.09 o 
   8   1   7      247.07      243.26      2.52 o 
   9   1   7      101.41      101.38      2.27 o 
  10   1   7       29.77       31.66      1.60 o 
   0   2   7       24.15       29.17      1.05 o 
   1   2   7      983.64     1064.61      5.97 o 
   2   2   7     1642.65     1747.86      9.22 o 
   3   2   7      461.21      505.31      3.06 o 
   4   2   7       27.38       26.25      0.48 o 
   5   2   7       38.53       44.58      0.77 o 
   6   2   7      191.11      197.66      1.95 o 
   7   2   7      103.52      117.71      1.58 o 
   8   2   7      211.92      217.58      2.53 o 
   9   2   7       17.71       17.76      0.92 o 
  10   2   7        9.20       11.01      1.01 o 
   0   3   7      219.70      197.76      1.97 o 
   1   3   7     1076.15     1094.02      6.06 o 
   2   3   7     2213.65     2327.19     12.04 o 
   3   3   7       62.84       68.98      0.77 o 
   4   3   7       66.34       70.64      0.92 o 
   5   3   7       71.77       64.70      0.98 o 
   6   3   7      230.03      213.30      2.02 o 
   7   3   7        7.07        8.52      0.51 o 
   8   3   7      175.24      177.72      2.16 o 
   9   3   7       72.38       77.63      1.58 o 
  10   3   7       69.33       79.24      3.99 o 
   0   4   7        3.56        8.65      1.06 o 
   1   4   7      276.46      319.96      1.90 o 
   2   4   7      872.26      937.85      4.93 o 
   3   4   7      466.57      469.40      3.15 o 
   4   4   7      862.73      891.29      6.21 o 
   5   4   7      960.00      948.86      6.71 o 
   6   4   7      382.49      389.81      3.30 o 
   7   4   7       64.51       70.77      1.17 o 
   8   4   7       92.93       92.88      1.47 o 
   9   4   7      358.81      365.40      3.58 o 
   0   5   7     3426.38     3729.15     27.31 o 
   1   5   7      227.29      239.40      1.62 o 
   2   5   7      327.63      388.76      2.19 o 
   3   5   7      715.52      738.09      4.20 o 
   4   5   7      476.73      506.65      3.66 o 
   5   5   7       73.82       67.04      1.08 o 
   6   5   7      105.64       93.91      1.41 o 
   7   5   7       18.57       17.44      0.95 o 
   8   5   7       12.77       11.35      0.67 o 
   9   5   7       10.89       10.80      0.76 o 
   0   6   7      496.54      535.61      4.85 o 
   1   6   7      914.64      987.62      5.39 o 
   2   6   7       14.30       11.12      0.32 o 
   3   6   7       98.56       99.25      0.98 o 
   4   6   7      938.32      943.30      6.18 o 
   5   6   7      185.04      182.89      1.98 o 
   6   6   7      497.24      489.65      4.55 o 
   7   6   7       71.56       72.68      1.51 o 
   8   6   7      125.56      121.46      2.02 o 
   9   6   7       66.90       71.67      1.61 o 
   0   7   7      184.18      233.13      2.53 o 
   1   7   7       57.16       59.13      0.71 o 
   2   7   7      143.10      151.29      1.29 o 
   3   7   7       81.27       87.37      0.89 o 
   4   7   7      175.72      178.62      1.66 o 
   5   7   7      376.29      376.96      3.78 o 
   6   7   7      555.22      557.94      5.25 o 
   7   7   7        3.27        1.96      0.70 o 
   8   7   7      144.91      141.91      2.40 o 
   9   7   7       29.28       25.85      1.53 o 
   0   8   7      101.41       98.70      1.78 o 
   1   8   7       15.17       14.22      0.52 o 
   2   8   7      346.57      328.37      2.48 o 
   3   8   7      324.17      317.96      2.48 o 
   4   8   7      178.93      165.81      1.91 o 
   5   8   7       37.09       36.81      0.95 o 
   6   8   7       10.99        9.82      0.96 o 
   7   8   7       10.68       10.07      1.06 o 
   8   8   7       14.36       14.44      1.50 o 
   9   8   7       24.59       26.36      1.92 o 
   0   9   7      111.74      114.02      2.02 o 
   1   9   7      225.46      209.74      2.12 o 
   2   9   7      236.53      234.01      2.22 o 
   3   9   7      253.10      224.00      2.29 o 
   4   9   7       92.78       93.78      1.55 o 
   5   9   7       74.44       70.34      1.84 o 
   6   9   7       96.07       98.48      2.18 o 
   7   9   7       58.31       56.82      1.93 o 
   8   9   7      101.89      103.18      2.60 o 
   0  10   7     1069.50      975.32     10.97 o 
   1  10   7      357.76      328.64      2.93 o 
   2  10   7       70.26       63.38      1.12 o 
   3  10   7      133.34      123.40      1.63 o 
   4  10   7      181.71      168.07      2.40 o 
   5  10   7        2.05        1.91      0.74 o 
   6  10   7       65.72       61.78      2.76 o 
   7  10   7       21.42       24.89      1.87 o 
   8  10   7       68.62       69.04      2.88 o 
   0  11   7      684.29      534.71      6.71 o 
   1  11   7      197.87      181.35      2.00 o 
   2  11   7      163.93      118.87      1.97 o 
   3  11   7      207.45      189.07      2.62 o 
   4  11   7      353.10      322.76      3.94 o 
   5  11   7       61.99       55.94      1.83 o 
   6  11   7       14.45       11.71      2.26 o 
   7  11   7       26.82       28.57      2.18 o 
   8  11   7       35.74       36.04      5.50 o 
   0  12   7      263.31      207.61      3.32 o 
   1  12   7      196.89      185.59      2.27 o 
   2  12   7      111.10       89.62      2.78 o 
   3  12   7       75.00       71.79      1.92 o 
   4  12   7       82.96       75.34      1.91 o 
   5  12   7       17.34       18.37      1.29 o 
   6  12   7        2.77        5.04      0.86 o 
   7  12   7       17.59       20.07      1.69 o 
   0  13   7       34.12       36.48      1.40 o 
   1  13   7       35.63       35.25      1.05 o 
   2  13   7        9.42        7.27      0.84 o 
   3  13   7        3.80        3.45      0.75 o 
   4  13   7      181.30      177.30      3.93 o 
   5  13   7       63.12       65.71      2.78 o 
   6  13   7       30.47       34.07      3.06 o 
   0  14   7       23.07       21.80      1.25 o 
   1  14   7       29.13       32.54      1.11 o 
   2  14   7       52.39       48.43      1.56 o 
   3  14   7       42.92       43.21      1.57 o 
   4  14   7       21.83       19.58      1.54 o 
   5  14   7      162.97      172.65      5.07 o 
   6  14   7       46.32       50.34      2.35 o 
   0  15   7        0.22        0.09      0.80 o 
   1  15   7      130.00      122.72      1.96 o 
   2  15   7       44.12       48.15      1.62 o 
   3  15   7       92.18       94.73      2.35 o 
   4  15   7       65.13       72.18      2.76 o 
   5  15   7       23.59       23.52      3.05 o 
   0  16   7        1.01        1.48      0.94 o 
   1  16   7       49.81       55.68      1.42 o 
   2  16   7       20.69       22.00      1.42 o 
   3  16   7        0.56        0.86      0.81 o 
   4  16   7       10.26        9.37      1.84 o 
   0  17   7      149.95      145.13      3.21 o 
   1  17   7        7.47        6.64      0.89 o 
   2  17   7        8.83        9.84      1.03 o 
   3  17   7       29.54       31.06      1.70 o 
   0   0   8     1228.32     1281.67     13.75 o 
   1   0   8      102.89       93.01      1.61 o 
   2   0   8      903.47      899.52      7.28 o 
   3   0   8       21.05       15.52      0.83 o 
   4   0   8      271.84      264.91      2.83 o 
   5   0   8      137.80      109.66      2.12 o 
   6   0   8        0.13        0.92      0.51 o 
   7   0   8      206.54      227.81      4.62 o 
   8   0   8       19.54       18.03      1.04 o 
   9   0   8        2.73        2.84      0.84 o 
  10   0   8        6.06        4.42      1.40 o 
   0   1   8      124.64      126.36      1.28 o 
   1   1   8     1260.83     1476.02      7.87 o 
   2   1   8      215.32      224.70      1.58 o 
   3   1   8     2500.08     2713.87     15.01 o 
   4   1   8       90.09      100.89      1.14 o 
   5   1   8     1131.07     1130.98      7.16 o 
   6   1   8        9.08       12.77      0.51 o 
   7   1   8        0.60        0.52      0.40 o 
   8   1   8        2.66        2.06      0.53 o 
   9   1   8      588.08      593.19      5.21 o 
  10   1   8        3.41        1.82      0.92 o 
   0   2   8       57.04       54.47      1.17 o 
   1   2   8      842.76      909.35      5.25 o 
   2   2   8      916.76      989.01      5.19 o 
   3   2   8      907.13      952.41      5.55 o 
   4   2   8      353.15      370.90      2.59 o 
   5   2   8      871.92      829.18      5.41 o 
   6   2   8       78.60       83.55      1.14 o 
   7   2   8      219.34      216.41      2.17 o 
   8   2   8       14.67       14.81      0.75 o 
   9   2   8       64.37       68.33      1.51 o 
   0   3   8       27.45       34.36      0.79 o 
   1   3   8      579.23      552.71      3.35 o 
   2   3   8      130.17      126.87      1.01 o 
   3   3   8     1012.75     1033.27      6.09 o 
   4   3   8      233.23      236.13      1.90 o 
   5   3   8     1127.36     1109.45      7.02 o 
   6   3   8      174.52      179.82      1.79 o 
   7   3   8       64.03       62.10      1.30 o 
   8   3   8       43.84       40.40      1.07 o 
   9   3   8      170.32      177.08      2.42 o 
   0   4   8     3789.12     4198.55     29.81 o 
   1   4   8      184.83      219.02      1.41 o 
   2   4   8     1732.42     1827.73      9.37 o 
   3   4   8      563.02      592.52      3.65 o 
   4   4   8      295.36      297.28      2.44 o 
   5   4   8      494.20      502.13      3.96 o 
   6   4   8        8.59        7.45      0.54 o 
   7   4   8       10.12       10.92      0.61 o 
   8   4   8      347.56      346.55      3.33 o 
   9   4   8       95.25       98.45      2.21 o 
   0   5   8       17.23       25.71      0.62 o 
   1   5   8      323.49      322.77      1.93 o 
   2   5   8      580.50      647.58      3.43 o 
   3   5   8      789.73      824.96      4.69 o 
   4   5   8      477.61      506.66      3.72 o 
   5   5   8      159.70      166.15      1.86 o 
   6   5   8       95.81       98.24      1.41 o 
   7   5   8       98.96      100.43      1.56 o 
   8   5   8       55.45       55.17      1.16 o 
   9   5   8      135.34      141.13      2.00 o 
   0   6   8      393.36      373.75      3.50 o 
   1   6   8      724.85      779.61      4.31 o 
   2   6   8     1158.88     1183.91      6.17 o 
   3   6   8       49.21       56.63      0.71 o 
   4   6   8      123.62      112.08      1.32 o 
   5   6   8       21.58       20.50      0.71 o 
   6   6   8      185.04      183.01      2.44 o 
   7   6   8       24.10       24.46      1.03 o 
   8   6   8       70.87       70.82      1.44 o 
   9   6   8       95.62       97.77      1.82 o 
   0   7   8       65.69       62.71      1.19 o 
   1   7   8      108.36      121.24      1.17 o 
   2   7   8       40.53       39.27      0.63 o 
   3   7   8      136.78      160.36      1.39 o 
   4   7   8      451.40      435.30      3.46 o 
   5   7   8       18.42       17.78      0.64 o 
   6   7   8       16.00       11.76      0.90 o 
   7   7   8       37.28       37.67      1.39 o 
   8   7   8       34.73       37.96      1.42 o 
   9   7   8      171.48      179.04      3.11 o 
   0   8   8        4.67        5.87      0.64 o 
   1   8   8      727.72      759.66      5.02 o 
   2   8   8      231.24      215.29      1.83 o 
   3   8   8       10.02        9.51      0.46 o 
   4   8   8       38.11       41.25      0.82 o 
   5   8   8       13.00       14.48      0.69 o 
   6   8   8       55.25       49.71      1.70 o 
   7   8   8       21.98       21.76      1.33 o 
   8   8   8       10.63       11.60      1.19 o 
   0   9   8      383.06      369.49      4.55 o 
   1   9   8       56.24       57.99      0.96 o 
   2   9   8       91.29       77.55      1.10 o 
   3   9   8      165.91      154.32      1.77 o 
   4   9   8       52.66       53.08      1.35 o 
   5   9   8      167.43      158.88      2.39 o 
   6   9   8       20.53       19.46      1.24 o 
   7   9   8       30.17       29.43      1.49 o 
   8   9   8       12.96       14.09      1.38 o 
   0  10   8        1.41        5.03      0.75 o 
   1  10   8      248.27      237.57      2.33 o 
   2  10   8       71.25       67.15      1.20 o 
   3  10   8      128.31      111.89      1.64 o 
   4  10   8       57.90       57.28      1.38 o 
   5  10   8       44.26       43.91      1.50 o 
   6  10   8       72.81       73.21      3.07 o 
   7  10   8       28.11       31.27      2.05 o 
   8  10   8        2.81        3.19      1.39 o 
   0  11   8      717.21      602.81      7.45 o 
   1  11   8      240.47      238.81      2.41 o 
   2  11   8      384.45      321.05      3.65 o 
   3  11   8      115.71      112.44      2.20 o 
   4  11   8      313.32      281.28      3.75 o 
   5  11   8      139.97      145.02      3.12 o 
   6  11   8       26.58       26.38      1.71 o 
   7  11   8        0.03        1.70      1.91 o 
   0  12   8        1.23        0.83      0.70 o 
   1  12   8      203.13      207.31      2.46 o 
   2  12   8      150.73      127.07      2.58 o 
   3  12   8       37.15       38.75      1.40 o 
   4  12   8      150.64      142.29      2.92 o 
   5  12   8       68.76       70.37      2.51 o 
   6  12   8      105.64      104.43      2.49 o 
   7  12   8        5.23        6.16      1.27 o 
   0  13   8       41.42       47.23      1.63 o 
   1  13   8      144.51      143.75      2.10 o 
   2  13   8      167.70      155.88      2.62 o 
   3  13   8       47.78       48.17      2.04 o 
   4  13   8       55.84       57.78      1.81 o 
   5  13   8       78.49       71.69      3.21 o 
   6  13   8       25.57       28.33      2.57 o 
   0  14   8       23.16       18.02      1.22 o 
   1  14   8      439.99      408.62      4.61 o 
   2  14   8       75.01       73.79      1.86 o 
   3  14   8       18.88       22.61      1.26 o 
   4  14   8        1.83        6.01      1.21 o 
   5  14   8       16.03       20.43      2.44 o 
   6  14   8       50.86       59.86      4.28 o 
   0  15   8       18.74       17.43      1.82 o 
   1  15   8      281.26      294.71      3.31 o 
   2  15   8        3.63        2.65      0.85 o 
   3  15   8      198.66      215.97      4.88 o 
   4  15   8       62.01       71.03      2.69 o 
   5  15   8       35.46       34.21      3.66 o 
   0  16   8       62.62       76.47      2.27 o 
   1  16   8       38.49       37.77      1.23 o 
   2  16   8      122.97      124.57      2.87 o 
   3  16   8        6.77        5.18      1.41 o 
   4  16   8        9.98       15.63      2.43 o 
   0  17   8       37.19       49.05      2.82 o 
   1  17   8      174.26      188.65      2.76 o 
   2  17   8       33.02       33.37      1.45 o 
   1   0   9      421.35      395.64      3.53 o 
   2   0   9      157.59      168.05      1.88 o 
   3   0   9     1371.97     1503.41     12.04 o 
   4   0   9       84.71       74.30      1.42 o 
   5   0   9       59.83       62.80      1.13 o 
   6   0   9        7.14        8.15      0.69 o 
   7   0   9       83.14       84.30      1.82 o 
   8   0   9      161.39      173.87      2.89 o 
   9   0   9       10.20       14.95      1.34 o 
   0   1   9     2675.48     2945.56     20.16 o 
   1   1   9     1653.92     1838.41      9.47 o 
   2   1   9      806.51      882.47      4.69 o 
   3   1   9      811.60      888.76      5.36 o 
   4   1   9      829.77      808.38      5.52 o 
   5   1   9     1256.68     1282.32      8.31 o 
   6   1   9      661.51      649.67      4.68 o 
   7   1   9      194.75      197.45      2.15 o 
   8   1   9      148.56      142.29      1.86 o 
   9   1   9       67.47       69.93      1.92 o 
   0   2   9       77.20       86.03      1.04 o 
   1   2   9      781.43      832.34      4.60 o 
   2   2   9      437.20      450.35      2.60 o 
   3   2   9      908.27      986.76      5.51 o 
   4   2   9      656.79      676.45      4.68 o 
   5   2   9     1565.27     1566.86      9.85 o 
   6   2   9      244.95      253.71      2.29 o 
   7   2   9      112.37      111.74      1.44 o 
   8   2   9       98.69      105.06      1.57 o 
   9   2   9       56.03       60.25      1.38 o 
   0   3   9      520.12      577.15      4.94 o 
   1   3   9       87.22       97.17      0.91 o 
   2   3   9      460.40      476.67      2.77 o 
   3   3   9      370.85      382.18      2.59 o 
   4   3   9      132.45      127.53      1.44 o 
   5   3   9      507.82      494.85      3.62 o 
   6   3   9      533.80      502.60      3.69 o 
   7   3   9       38.52       42.59      0.93 o 
   8   3   9      322.15      329.45      3.27 o 
   9   3   9       13.03       15.07      0.92 o 
   0   4   9      352.62      374.59      3.06 o 
   1   4   9       10.74       12.89      0.34 o 
   2   4   9      664.43      647.77      3.74 o 
   3   4   9      173.68      167.62      1.37 o 
   4   4   9      236.31      224.55      1.98 o 
   5   4   9      289.38      262.75      2.24 o 
   6   4   9      176.83      181.14      1.87 o 
   7   4   9       65.29       64.54      1.25 o 
   8   4   9       46.93       46.12      1.11 o 
   9   4   9       40.74       44.93      1.25 o 
   0   5   9        3.52        0.60      0.30 o 
   1   5   9       27.95       31.23      0.47 o 
   2   5   9      584.85      554.51      3.16 o 
   3   5   9      311.88      304.06      2.10 o 
   4   5   9      622.15      626.52      4.29 o 
   5   5   9       38.66       41.88      0.86 o 
   6   5   9      558.91      558.27      4.60 o 
   7   5   9       12.16       10.34      0.59 o 
   8   5   9      194.77      198.29      2.33 o 
   9   5   9       13.75       14.79      0.97 o 
   0   6   9       38.31       38.34      0.78 o 
   1   6   9      220.53      210.13      1.63 o 
   2   6   9       72.26       65.14      0.85 o 
   3   6   9     1196.55     1220.56      6.64 o 
   4   6   9      138.13      137.40      1.56 o 
   5   6   9       74.23       70.42      1.20 o 
   6   6   9       82.87       79.12      1.30 o 
   7   6   9       20.25       22.34      1.03 o 
   8   6   9        7.29        7.03      0.76 o 
   9   6   9       23.06       22.31      1.14 o 
   0   7   9      133.06      114.93      1.67 o 
   1   7   9      311.28      323.84      2.20 o 
   2   7   9      759.28      750.28      4.40 o 
   3   7   9       99.42       97.05      1.15 o 
   4   7   9       43.80       44.52      0.81 o 
   5   7   9       51.03       51.74      1.17 o 
   6   7   9      509.66      496.90      5.51 o 
   7   7   9      158.76      151.80      4.34 o 
   8   7   9      144.80      146.36      2.61 o 
   9   7   9       78.27       79.89      2.40 o 
   0   8   9      216.58      182.59      2.70 o 
   1   8   9      246.78      234.34      2.05 o 
   2   8   9        3.12        3.14      0.32 o 
   3   8   9      144.19      136.15      1.55 o 
   4   8   9      210.61      201.86      1.95 o 
   5   8   9       19.33       19.74      0.89 o 
   6   8   9       62.37       59.86      1.85 o 
   7   8   9        6.70        4.78      1.59 o 
   8   8   9       14.99       15.72      1.28 o 
   0   9   9       12.56        6.37      0.73 o 
   1   9   9       60.46       56.47      0.97 o 
   2   9   9       81.33       71.65      1.13 o 
   3   9   9      337.02      316.68      3.18 o 
   4   9   9       41.40       38.11      1.01 o 
   5   9   9       27.87       28.39      1.15 o 
   6   9   9       22.19       20.66      1.30 o 
   7   9   9       12.50       11.55      1.20 o 
   8   9   9        8.88        9.49      1.21 o 
   0  10   9      378.92      408.34      5.42 o 
   1  10   9       41.54       36.17      0.88 o 
   2  10   9        5.52        6.18      0.51 o 
   3  10   9       71.14       63.53      1.25 o 
   4  10   9       26.57       27.37      1.04 o 
   5  10   9        2.11        1.50      0.76 o 
   6  10   9       17.47       20.56      2.42 o 
   7  10   9        6.55        6.78      1.47 o 
   8  10   9       16.86       19.27      1.81 o 
   0  11   9      128.01      100.81      2.23 o 
   1  11   9      228.87      203.06      2.19 o 
   2  11   9      275.16      249.70      3.21 o 
   3  11   9      209.13      208.14      3.40 o 
   4  11   9      101.82       93.07      2.00 o 
   5  11   9      139.54      141.05      4.08 o 
   6  11   9      107.97      107.36      2.42 o 
   7  11   9       19.73       22.83      2.90 o 
   0  12   9      163.77      150.84      2.96 o 
   1  12   9      165.22      171.81      2.38 o 
   2  12   9       15.16       13.55      0.92 o 
   3  12   9       15.88       13.11      1.02 o 
   4  12   9       21.46       19.23      1.23 o 
   5  12   9      120.26      117.85      2.90 o 
   6  12   9       49.60       50.40      1.78 o 
   7  12   9       25.58       30.97      1.93 o 
   0  13   9        2.53        2.62      0.85 o 
   1  13   9      213.97      213.07      2.81 o 
   2  13   9       21.90       19.84      1.08 o 
   3  13   9      104.47      106.06      2.86 o 
   4  13   9      113.91      112.88      2.71 o 
   5  13   9        8.68       12.51      1.61 o 
   6  13   9        6.35        7.04      1.18 o 
   0  14   9      100.69      100.85      2.39 o 
   1  14   9       85.82       87.13      1.76 o 
   2  14   9       12.72        9.75      0.95 o 
   3  14   9       54.33       57.88      2.02 o 
   4  14   9      159.61      166.46      3.91 o 
   5  14   9       70.26       76.66      3.22 o 
   0  15   9       81.80       78.41      3.30 o 
   1  15   9       99.67      116.79      2.02 o 
   2  15   9       22.69       24.11      1.43 o 
   3  15   9      121.03      137.87      3.22 o 
   4  15   9       64.53       62.36      2.57 o 
   5  15   9      127.94      139.88      7.02 o 
   0  16   9        7.19        7.52      1.23 o 
   1  16   9      161.83      169.35      2.45 o 
   2  16   9       23.86       27.17      1.71 o 
   3  16   9      203.87      223.44      4.78 o 
   4  16   9        4.09        3.66      3.36 o 
   0  17   9      261.51      279.05      6.65 o 
   1  17   9      279.24      311.69      3.74 o 
   2  17   9       75.91       89.66      2.37 o 
   0   0  10     8577.62     9032.78    103.92 o 
   1   0  10     2545.63     2817.46     19.78 o 
   2   0  10      102.77      122.42      1.53 o 
   3   0  10      501.66      566.99      4.99 o 
   4   0  10      495.90      503.59      5.32 o 
   5   0  10      159.87      182.23      2.35 o 
   6   0  10      264.77      264.40      3.70 o 
   7   0  10      386.82      389.67      5.07 o 
   8   0  10       16.80       15.49      1.16 o 
   9   0  10        4.53        5.32      1.01 o 
   0   1  10      735.78      730.86      5.43 o 
   1   1  10      962.72     1118.11      5.81 o 
   2   1  10      563.50      597.85      3.45 o 
   3   1  10     1505.50     1598.92      9.35 o 
   4   1  10      289.38      266.45      2.17 o 
   5   1  10      646.69      657.53      4.88 o 
   6   1  10       64.20       67.69      1.10 o 
   7   1  10      121.93      124.37      1.71 o 
   8   1  10      185.12      188.44      2.23 o 
   9   1  10       15.87       18.73      0.87 o 
   0   2  10      835.27      822.01      6.07 o 
   1   2  10     2489.71     2868.97     14.25 o 
   2   2  10     2004.31     2017.45     10.87 o 
   3   2  10      430.63      435.67      2.79 o 
   4   2  10       61.40       60.88      0.93 o 
   5   2  10       90.73       92.46      1.20 o 
   6   2  10      600.76      603.82      4.56 o 
   7   2  10      248.13      252.89      2.51 o 
   8   2  10      153.08      154.02      2.02 o 
   9   2  10      173.45      173.65      2.37 o 
   0   3  10      225.87      201.83      1.99 o 
   1   3  10       36.44       26.78      0.43 o 
   2   3  10      163.28      188.52      1.43 o 
   3   3  10      598.20      591.32      3.41 o 
   4   3  10      183.82      175.75      1.71 o 
   5   3  10      414.15      393.51      3.12 o 
   6   3  10       38.06       38.89      0.84 o 
   7   3  10       24.57       21.92      0.73 o 
   8   3  10      354.75      367.10      3.54 o 
   9   3  10       98.83      100.25      1.90 o 
   0   4  10      994.71      914.77      6.73 o 
   1   4  10      988.98     1038.58      5.50 o 
   2   4  10       78.03       68.47      0.80 o 
   3   4  10      145.74      155.70      1.31 o 
   4   4  10       60.75       56.32      0.90 o 
   5   4  10      289.10      274.93      2.42 o 
   6   4  10      208.55      201.81      2.00 o 
   7   4  10        6.48        7.74      0.53 o 
   8   4  10       70.81       70.99      1.44 o 
   9   4  10       36.28       35.61      1.16 o 
   0   5  10       89.56       72.48      1.07 o 
   1   5  10      670.53      678.15      3.75 o 
   2   5  10       99.78      100.94      1.00 o 
   3   5  10      313.82      304.15      2.29 o 
   4   5  10       38.91       37.26      0.72 o 
   5   5  10       89.16       85.34      1.17 o 
   6   5  10      177.59      172.31      1.81 o 
   7   5  10       87.76       85.84      1.33 o 
   8   5  10       92.03       94.53      1.58 o 
   9   5  10      120.29      121.46      2.22 o 
   0   6  10     1195.67     1124.35      9.22 o 
   1   6  10      385.16      370.64      2.46 o 
   2   6  10      199.51      176.26      1.46 o 
   3   6  10       84.12       86.00      1.06 o 
   4   6  10      505.78      498.81      3.67 o 
   5   6  10       76.01       79.84      1.14 o 
   6   6  10      257.55      254.93      2.60 o 
   7   6  10       40.63       41.12      1.04 o 
   8   6  10        2.78        2.75      0.76 o 
   9   6  10      155.63      155.41      2.68 o 
   0   7  10      231.52      224.40      2.70 o 
   1   7  10      137.72      132.55      1.34 o 
   2   7  10      679.39      656.02      4.26 o 
   3   7  10       28.52       38.12      0.76 o 
   4   7  10     1984.49     1923.68     11.91 o 
   5   7  10      191.79      183.29      2.25 o 
   6   7  10      458.02      452.89      4.51 o 
   7   7  10       16.83       17.17      1.12 o 
   8   7  10      198.45      194.70      2.82 o 
   0   8  10      536.85      479.58      5.97 o 
   1   8  10       16.02       19.48      0.63 o 
   2   8  10      127.40      109.35      1.23 o 
   3   8  10      109.01      122.14      1.54 o 
   4   8  10      450.33      414.46      3.40 o 
   5   8  10       45.40       48.98      1.03 o 
   6   8  10       66.32       58.74      1.47 o 
   7   8  10       32.98       31.58      1.52 o 
   8   8  10       19.93       19.94      1.60 o 
   0   9  10      332.53      437.35      5.31 o 
   1   9  10      103.87       99.74      1.33 o 
   2   9  10       12.52       18.43      0.65 o 
   3   9  10        6.21        5.64      0.56 o 
   4   9  10       64.24       58.20      1.33 o 
   5   9  10       19.05       18.82      0.99 o 
   6   9  10      175.95      178.15      2.97 o 
   7   9  10       13.89       12.04      1.35 o 
   8   9  10       66.74       63.10      2.21 o 
   0  10  10      118.78      110.36      2.32 o 
   1  10  10      210.92      191.09      2.14 o 
   2  10  10        4.91        3.29      0.52 o 
   3  10  10      183.22      162.68      2.43 o 
   4  10  10       10.03        6.34      0.72 o 
   5  10  10       97.25       92.91      2.03 o 
   6  10  10       26.70       24.01      1.22 o 
   7  10  10       67.15       67.99      4.50 o 
   8  10  10       20.28       22.60      4.58 o 
   0  11  10      209.49      226.31      4.51 o 
   1  11  10      161.35      150.88      1.96 o 
   2  11  10       12.11        9.59      0.79 o 
   3  11  10       22.02       18.68      1.22 o 
   4  11  10       46.99       46.65      1.63 o 
   5  11  10       45.41       44.49      1.73 o 
   6  11  10       25.72       22.10      1.25 o 
   7  11  10       97.39       94.49      3.07 o 
   0  12  10       26.85       26.18      1.46 o 
   1  12  10       18.59       17.95      0.84 o 
   2  12  10       32.21       32.34      1.22 o 
   3  12  10        0.09       -0.19      0.81 o 
   4  12  10       98.66       98.71      2.48 o 
   5  12  10       26.76       28.53      1.72 o 
   6  12  10       34.05       35.42      1.90 o 
   7  12  10       66.58       60.59      3.00 o 
   0  13  10      269.06      292.44      4.72 o 
   1  13  10      188.92      184.91      2.59 o 
   2  13  10       85.53       83.81      1.96 o 
   3  13  10       12.41       14.06      1.24 o 
   4  13  10       26.98       24.43      1.59 o 
   5  13  10        7.91        6.11      1.37 o 
   6  13  10      161.25      179.48      4.19 o 
   0  14  10        0.40       -0.01      0.81 o 
   1  14  10      123.50      135.67      2.25 o 
   2  14  10      185.47      185.35      3.08 o 
   3  14  10       27.10       29.76      1.67 o 
   4  14  10       68.32       74.21      2.29 o 
   5  14  10       73.34       78.04      3.34 o 
   0  15  10       61.64       72.27      2.17 o 
   1  15  10       13.68       14.14      0.92 o 
   2  15  10       17.72       18.46      1.27 o 
   3  15  10       13.52       15.46      1.34 o 
   4  15  10       20.94       21.48      2.56 o 
   0  16  10       20.41       17.21      1.46 o 
   1  16  10      142.85      155.43      2.35 o 
   2  16  10       15.86       17.54      1.34 o 
   3  16  10      124.66      134.03      4.16 o 
   0  17  10        0.17        2.10      1.25 o 
   1  17  10      403.76      417.76      4.77 o 
   1   0  11     4430.39     4692.34     32.34 o 
   2   0  11       65.04       75.07      1.07 o 
   3   0  11      719.56      714.35      6.09 o 
   4   0  11      314.36      317.95      3.95 o 
   5   0  11      165.13      166.08      2.55 o 
   6   0  11        2.66        3.05      0.71 o 
   7   0  11      195.18      195.17      4.29 o 
   8   0  11       56.04       55.72      1.89 o 
   9   0  11      707.00      729.65      9.04 o 
   0   1  11       94.19       90.74      1.17 o 
   1   1  11     1315.73     1409.26      7.23 o 
   2   1  11      254.73      258.80      1.75 o 
   3   1  11      863.84      872.70      5.15 o 
   4   1  11       29.94       32.51      0.88 o 
   5   1  11        7.93        7.94      0.52 o 
   6   1  11       33.70       34.33      0.85 o 
   7   1  11       72.72       71.22      1.35 o 
   8   1  11       59.54       61.90      1.38 o 
   9   1  11        7.01        6.67      0.77 o 
   0   2  11     1361.99     1437.85      9.93 o 
   1   2  11      189.88      158.22      1.21 o 
   2   2  11      640.48      669.03      3.88 o 
   3   2  11      493.54      503.19      3.15 o 
   4   2  11      106.14      111.56      1.32 o 
   5   2  11      489.40      476.67      3.66 o 
   6   2  11      221.26      226.21      2.18 o 
   7   2  11       42.09       42.65      1.22 o 
   8   2  11       96.74       99.44      1.75 o 
   9   2  11      332.60      349.76      3.76 o 
   0   3  11      366.05      365.31      3.01 o 
   1   3  11     1271.78     1318.06      7.00 o 
   2   3  11       61.67       61.90      0.74 o 
   3   3  11       25.60       28.62      0.53 o 
   4   3  11       42.04       35.75      0.77 o 
   5   3  11      276.07      261.56      2.35 o 
   6   3  11       44.99       41.27      0.89 o 
   7   3  11       49.37       51.67      1.10 o 
   8   3  11       69.41       73.51      1.37 o 
   9   3  11       39.94       40.72      1.26 o 
   0   4  11      142.18      164.80      1.71 o 
   1   4  11       39.38       43.33      0.64 o 
   2   4  11     1257.19     1244.82      7.06 o 
   3   4  11        8.34        7.53      0.37 o 
   4   4  11       56.78       53.99      0.92 o 
   5   4  11       96.50       97.55      1.29 o 
   6   4  11       28.83       32.23      0.86 o 
   7   4  11       10.92       12.47      0.67 o 
   8   4  11      197.76      209.61      2.39 o 
   9   4  11       75.18       77.63      1.71 o 
   0   5  11      279.35      251.61      2.39 o 
   1   5  11      734.54      690.71      3.94 o 
   2   5  11        1.25        0.79      0.27 o 
   3   5  11      368.68      351.63      2.60 o 
   4   5  11       41.03       39.96      0.73 o 
   5   5  11       50.88       47.47      0.94 o 
   6   5  11      288.32      292.40      2.66 o 
   7   5  11       10.75       11.35      0.63 o 
   8   5  11       44.45       42.92      1.43 o 
   9   5  11       79.64       81.17      2.15 o 
   0   6  11      210.61      195.95      2.11 o 
   1   6  11      114.58      123.76      1.25 o 
   2   6  11      680.47      647.21      4.17 o 
   3   6  11      102.72      112.45      1.29 o 
   4   6  11      605.66      595.75      4.18 o 
   5   6  11      112.66      106.24      1.55 o 
   6   6  11      325.66      326.83      3.12 o 
   7   6  11       13.48       14.05      0.77 o 
   8   6  11       12.48       12.43      0.96 o 
   9   6  11       84.96       86.52      2.71 o 
   0   7  11     2176.71     1942.45     16.45 o 
   1   7  11      145.18      153.64      1.62 o 
   2   7  11     1208.94     1146.53      7.06 o 
   3   7  11      583.61      557.40      4.15 o 
   4   7  11      190.93      198.81      1.89 o 
   5   7  11       83.04       84.12      1.40 o 
   6   7  11      288.51      289.48      2.88 o 
   7   7  11       20.90       21.04      1.01 o 
   8   7  11      205.26      202.54      3.48 o 
   0   8  11      642.67      557.05      8.05 o 
   1   8  11       54.37       52.67      0.87 o 
   2   8  11      451.55      411.34      3.19 o 
   3   8  11      445.32      398.19      3.42 o 
   4   8  11       44.59       49.65      1.04 o 
   5   8  11      135.99      130.32      1.71 o 
   6   8  11      169.87      175.91      2.73 o 
   7   8  11       10.26       11.38      0.93 o 
   8   8  11       82.19       81.20      2.32 o 
   0   9  11       27.69       11.84      0.92 o 
   1   9  11       70.78       59.26      1.09 o 
   2   9  11      512.15      437.68      4.46 o 
   3   9  11      247.44      241.91      2.91 o 
   4   9  11       32.38       32.48      1.07 o 
   5   9  11      165.29      164.35      2.69 o 
   6   9  11      168.49      160.35      2.48 o 
   7   9  11       46.99       47.48      2.18 o 
   8   9  11       90.51       90.04      2.80 o 
   0  10  11     1508.69     1380.01     14.33 o 
   1  10  11       84.75       73.28      1.21 o 
   2  10  11      256.11      227.11      2.62 o 
   3  10  11      123.30      115.82      2.47 o 
   4  10  11       56.01       48.25      1.40 o 
   5  10  11      112.27      106.10      2.20 o 
   6  10  11       38.24       38.66      3.46 o 
   7  10  11       24.00       22.67      1.71 o 
   0  11  11        0.03       -0.41      0.76 o 
   1  11  11       21.68       22.27      0.88 o 
   2  11  11      139.44      129.95      2.22 o 
   3  11  11       77.45       78.79      2.34 o 
   4  11  11       11.16       11.04      0.93 o 
   5  11  11       70.93       75.72      2.04 o 
   6  11  11       34.61       34.93      1.59 o 
   7  11  11       36.19       38.15      2.13 o 
   0  12  11        9.21       13.85      1.10 o 
   1  12  11      145.56      149.04      2.25 o 
   2  12  11        2.22        1.46      0.67 o 
   3  12  11       29.46       29.74      1.60 o 
   4  12  11       56.67       51.84      1.90 o 
   5  12  11       13.70       14.76      1.00 o 
   6  12  11       50.71       55.29      1.99 o 
   0  13  11       64.35       64.15      2.10 o 
   1  13  11      136.27      138.14      2.52 o 
   2  13  11       81.82       77.88      2.47 o 
   3  13  11      167.96      167.44      3.65 o 
   4  13  11        2.38        1.63      0.92 o 
   5  13  11      116.41      118.07      3.99 o 
   6  13  11        1.32        0.92      0.96 o 
   0  14  11        3.74        2.63      0.94 o 
   1  14  11      179.56      189.48      2.73 o 
   2  14  11       65.35       64.46      1.97 o 
   3  14  11       64.65       74.08      2.48 o 
   4  14  11       16.58       14.83      1.43 o 
   5  14  11       68.80       73.91      4.89 o 
   0  15  11       69.12       68.03      2.31 o 
   1  15  11       10.40       11.07      0.86 o 
   2  15  11       48.90       47.80      2.04 o 
   3  15  11       13.51       14.03      1.41 o 
   4  15  11        9.01        8.81      1.36 o 
   0  16  11       15.85       20.78      1.56 o 
   1  16  11       10.47       12.16      0.93 o 
   2  16  11        2.26        2.81      1.10 o 
   3  16  11      177.06      198.10      4.92 o 
   0  17  11       84.64      112.94      5.57 o 
   0   0  12      653.10      675.24      7.57 o 
   1   0  12      484.41      492.47      4.07 o 
   2   0  12       19.10       24.30      0.65 o 
   3   0  12      873.73      931.34      7.76 o 
   4   0  12       73.14       67.22      1.51 o 
   5   0  12      712.33      727.38      7.82 o 
   6   0  12       54.14       50.13      2.28 o 
   7   0  12      151.92      155.99      2.99 o 
   8   0  12        7.07        6.17      1.02 o 
   9   0  12       12.68       15.67      1.59 o 
   0   1  12     1386.69     1328.80      9.80 o 
   1   1  12       63.47       79.05      0.82 o 
   2   1  12      148.72      142.60      1.19 o 
   3   1  12      618.95      674.90      4.25 o 
   4   1  12      297.42      295.69      2.40 o 
   5   1  12       98.94      103.18      1.45 o 
   6   1  12      117.98      122.67      1.81 o 
   7   1  12       11.74       13.30      0.77 o 
   8   1  12        9.75       10.60      0.81 o 
   9   1  12       43.10       46.05      1.51 o 
   0   2  12      189.54      170.85      1.95 o 
   1   2  12      334.84      330.93      2.09 o 
   2   2  12      876.59      879.25      4.73 o 
   3   2  12      112.68      113.14      1.15 o 
   4   2  12      263.79      254.02      2.07 o 
   5   2  12      327.25      322.29      2.86 o 
   6   2  12       98.39       96.77      1.39 o 
   7   2  12       57.37       59.09      1.19 o 
   8   2  12       88.47       90.98      1.69 o 
   9   2  12       51.57       54.61      1.56 o 
   0   3  12      529.22      543.52      4.24 o 
   1   3  12      145.29      132.32      1.12 o 
   2   3  12      323.83      317.94      2.14 o 
   3   3  12      108.24       96.67      1.04 o 
   4   3  12      173.48      164.36      1.62 o 
   5   3  12       64.13       62.39      1.08 o 
   6   3  12       68.37       68.94      1.30 o 
   7   3  12        5.87        6.64      0.60 o 
   8   3  12       51.28       54.52      1.25 o 
   9   3  12       34.57       39.47      1.36 o 
   0   4  12      352.44      391.66      3.28 o 
   1   4  12      235.11      238.16      1.71 o 
   2   4  12      264.87      242.15      1.96 o 
   3   4  12      420.40      414.78      2.78 o 
   4   4  12       26.02       26.24      0.68 o 
   5   4  12      558.10      559.03      4.26 o 
   6   4  12      103.40      101.21      1.46 o 
   7   4  12       50.93       54.30      1.42 o 
   8   4  12      175.48      185.92      2.35 o 
   9   4  12       17.96       17.63      1.11 o 
   0   5  12      329.25      294.62      3.21 o 
   1   5  12      122.09      104.48      1.04 o 
   2   5  12      224.23      199.52      1.72 o 
   3   5  12       47.11       51.95      0.87 o 
   4   5  12      424.19      422.44      3.21 o 
   5   5  12       36.44       38.19      0.90 o 
   6   5  12      308.26      315.23      3.00 o 
   7   5  12       79.72       81.75      1.77 o 
   8   5  12       98.26       99.53      2.10 o 
   9   5  12       85.60       89.17      2.11 o 
   0   6  12      794.91      711.59      6.08 o 
   1   6  12       76.88       76.94      0.95 o 
   2   6  12      574.77      556.99      3.71 o 
   3   6  12       96.12      100.39      1.29 o 
   4   6  12      627.86      609.57      4.24 o 
   5   6  12       51.77       54.99      1.04 o 
   6   6  12      712.29      713.98      6.70 o 
   7   6  12       67.56       67.83      1.48 o 
   8   6  12      306.02      308.16      5.67 o 
   0   7  12     3746.15     3655.36     33.49 o 
   1   7  12      269.17      254.64      3.14 o 
   2   7  12     1219.61     1125.08      6.82 o 
   3   7  12       72.34       64.91      1.08 o 
   4   7  12      113.21      115.51      1.48 o 
   5   7  12        4.08        5.82      0.55 o 
   6   7  12      121.92      124.17      2.16 o 
   7   7  12      129.83      130.03      2.51 o 
   8   7  12      213.42      216.02      3.20 o 
   0   8  12      899.75      931.31     10.91 o 
   1   8  12      160.18      152.99      1.55 o 
   2   8  12       73.34       81.75      1.25 o 
   3   8  12      216.34      205.44      2.42 o 
   4   8  12      536.99      521.90      4.53 o 
   5   8  12      559.83      552.40      4.76 o 
   6   8  12      249.97      254.13      2.69 o 
   7   8  12        6.77        6.41      0.88 o 
   8   8  12       97.42       98.93      2.20 o 
   0   9  12      819.22      679.65      7.76 o 
   1   9  12      146.24      122.91      1.60 o 
   2   9  12      605.44      516.12      4.30 o 
   3   9  12      351.25      329.68      3.81 o 
   4   9  12      492.83      458.66      5.05 o 
   5   9  12      308.60      306.90      4.15 o 
   6   9  12      117.03      119.48      2.05 o 
   7   9  12        6.51        6.15      0.95 o 
   8   9  12        5.86        5.56      1.98 o 
   0  10  12      392.85      341.19      4.63 o 
   1  10  12       51.03       54.35      1.12 o 
   2  10  12      392.76      355.16      3.90 o 
   3  10  12      507.95      463.64      5.16 o 
   4  10  12      211.59      191.79      2.92 o 
   5  10  12      227.06      216.50      3.51 o 
   6  10  12       35.33       33.83      2.11 o 
   7  10  12       55.42       63.55      2.40 o 
   0  11  12        1.15        2.97      0.88 o 
   1  11  12        2.48        4.02      0.60 o 
   2  11  12       29.41       30.62      1.26 o 
   3  11  12       36.14       37.21      1.69 o 
   4  11  12        0.99       -0.35      0.67 o 
   5  11  12        5.61        6.74      0.89 o 
   6  11  12        7.14        6.52      1.04 o 
   7  11  12       11.28       10.54      2.19 o 
   0  12  12        6.23        5.71      0.97 o 
   1  12  12        0.49        0.87      0.62 o 
   2  12  12       83.18       82.10      1.91 o 
   3  12  12      140.64      135.31      3.21 o 
   4  12  12      345.60      341.43      5.61 o 
   5  12  12       17.85       19.42      1.24 o 
   6  12  12       27.93       28.40      2.43 o 
   0  13  12        0.48        0.02      0.88 o 
   1  13  12       56.00       59.95      1.52 o 
   2  13  12       41.84       42.35      1.49 o 
   3  13  12       78.92       82.20      2.56 o 
   4  13  12       36.82       38.76      1.78 o 
   5  13  12       79.40       80.80      3.30 o 
   0  14  12        0.69        0.51      0.92 o 
   1  14  12       94.23       95.62      1.92 o 
   2  14  12       99.54      103.49      2.31 o 
   3  14  12       39.08       38.79      1.95 o 
   4  14  12       66.15       70.27      3.05 o 
   5  14  12       23.87       24.13      3.36 o 
   0  15  12       42.95       51.68      2.11 o 
   1  15  12        1.53        2.39      0.71 o 
   2  15  12       31.82       35.85      1.70 o 
   3  15  12       22.92       21.85      1.93 o 
   4  15  12       17.13       19.79      1.70 o 
   0  16  12       82.01       79.00      2.57 o 
   1  16  12      186.60      208.93      3.03 o 
   2  16  12       75.63       80.07      2.74 o 
   1   0  13      127.27      104.99      1.38 o 
   2   0  13      190.88      171.06      1.87 o 
   3   0  13      107.11      102.54      1.62 o 
   4   0  13        0.09       -0.14      0.45 o 
   5   0  13       57.62       58.00      1.72 o 
   6   0  13        7.15        9.71      0.98 o 
   7   0  13       12.09       12.64      1.28 o 
   8   0  13       16.59       19.87      1.35 o 
   9   0  13        1.46        1.46      1.20 o 
   0   1  13      425.54      372.73      3.34 o 
   1   1  13      443.14      425.89      2.60 o 
   2   1  13       36.72       31.85      0.56 o 
   3   1  13      359.49      364.19      2.71 o 
   4   1  13      165.54      168.85      1.68 o 
   5   1  13        1.05        1.16      0.41 o 
   6   1  13      167.06      169.26      2.07 o 
   7   1  13       79.56       78.13      1.54 o 
   8   1  13        7.18        7.53      0.77 o 
   9   1  13       34.62       34.78      1.55 o 
   0   2  13       62.90       70.73      1.14 o 
   1   2  13      232.81      206.11      1.57 o 
   2   2  13       31.65       37.20      0.61 o 
   3   2  13       65.89       67.06      0.93 o 
   4   2  13      188.47      175.42      1.69 o 
   5   2  13      416.44      410.35      3.29 o 
   6   2  13      206.52      198.48      2.20 o 
   7   2  13       61.86       61.35      1.28 o 
   8   2  13      100.84      103.51      1.84 o 
   9   2  13       27.17       29.18      1.29 o 
   0   3  13      687.91      633.99      4.90 o 
   1   3  13      859.26      819.40      4.63 o 
   2   3  13      622.47      649.30      4.03 o 
   3   3  13      843.76      822.39      5.32 o 
   4   3  13      103.61       98.79      1.28 o 
   5   3  13      138.94      133.10      1.58 o 
   6   3  13      116.69      117.72      1.60 o 
   7   3  13       88.13       89.63      1.47 o 
   8   3  13       29.43       30.80      1.05 o 
   9   3  13       44.83       43.26      1.52 o 
   0   4  13     1550.77     1404.97     10.29 o 
   1   4  13      632.19      612.02      3.54 o 
   2   4  13      438.66      438.18      3.04 o 
   3   4  13      251.20      246.96      2.15 o 
   4   4  13      382.45      363.07      3.00 o 
   5   4  13      515.82      526.86      3.85 o 
   6   4  13       27.10       28.56      0.95 o 
   7   4  13      230.32      224.21      2.42 o 
   8   4  13       68.17       74.44      1.42 o 
   9   4  13       39.61       40.64      1.54 o 
   0   5  13        0.07        3.23      0.62 o 
   1   5  13      834.78      791.16      4.75 o 
   2   5  13       27.45       25.24      0.65 o 
   3   5  13       46.99       41.41      0.80 o 
   4   5  13      247.27      244.68      2.28 o 
   5   5  13      331.66      321.85      2.95 o 
   6   5  13       28.26       26.68      0.94 o 
   7   5  13       33.10       34.97      1.03 o 
   8   5  13       47.48       47.44      1.35 o 
   0   6  13       87.55       73.22      1.38 o 
   1   6  13      157.40      160.27      1.44 o 
   2   6  13      739.18      721.21      4.79 o 
   3   6  13      306.21      291.47      2.69 o 
   4   6  13      846.38      795.30      5.61 o 
   5   6  13       17.47       16.16      0.73 o 
   6   6  13     1006.08     1006.41      7.73 o 
   7   6  13       16.85       16.61      0.79 o 
   8   6  13      231.96      232.85      3.37 o 
   0   7  13       78.16       66.56      1.60 o 
   1   7  13      493.68      481.36      3.34 o 
   2   7  13      846.54      802.93      5.22 o 
   3   7  13      208.44      202.46      2.19 o 
   4   7  13      535.64      538.57      4.64 o 
   5   7  13       55.62       59.99      1.33 o 
   6   7  13      394.94      401.76      3.57 o 
   7   7  13       52.03       55.43      1.19 o 
   8   7  13       54.86       52.93      1.56 o 
   0   8  13      363.19      393.27      5.02 o 
   1   8  13       79.03       72.93      1.09 o 
   2   8  13       21.20       18.06      0.76 o 
   3   8  13        8.07        7.11      0.67 o 
   4   8  13      258.30      251.18      3.27 o 
   5   8  13      147.38      144.61      2.26 o 
   6   8  13       87.18       93.64      1.57 o 
   7   8  13       90.06       90.12      1.66 o 
   8   8  13      185.71      186.14      4.25 o 
   0   9  13     2263.25     2100.80     21.05 o 
   1   9  13      114.45       94.49      1.78 o 
   2   9  13       74.88       65.68      1.30 o 
   3   9  13       29.30       28.75      1.30 o 
   4   9  13       81.35       65.90      1.59 o 
   5   9  13      148.63      145.03      2.61 o 
   6   9  13       55.35       53.98      1.58 o 
   7   9  13       12.76       14.04      1.18 o 
   0  10  13      453.67      486.32      9.64 o 
   1  10  13       51.68       44.26      1.12 o 
   2  10  13        9.83       18.05      0.88 o 
   3  10  13      204.07      194.52      2.99 o 
   4  10  13      248.48      233.85      3.38 o 
   5  10  13        0.17        1.77      0.77 o 
   6  10  13      289.10      290.78      5.29 o 
   7  10  13       22.25       19.79      1.74 o 
   0  11  13        7.90        7.14      0.98 o 
   1  11  13       17.64       15.00      0.83 o 
   2  11  13        7.44        5.12      0.81 o 
   3  11  13       40.33       41.45      1.80 o 
   4  11  13       45.76       43.68      1.94 o 
   5  11  13       29.96       27.85      1.46 o 
   6  11  13        2.16        3.39      0.92 o 
   0  12  13      164.85      150.74      3.12 o 
   1  12  13      515.31      509.95      5.20 o 
   2  12  13       93.88       90.44      2.66 o 
   3  12  13       93.79       93.49      2.72 o 
   4  12  13      125.61      129.35      3.37 o 
   5  12  13       13.72       14.54      1.67 o 
   6  12  13       13.65       13.00      1.28 o 
   0  13  13        2.81        4.16      1.03 o 
   1  13  13      112.12      106.72      2.06 o 
   2  13  13       70.06       68.72      1.87 o 
   3  13  13       77.06       73.57      2.51 o 
   4  13  13       46.05       46.99      1.98 o 
   5  13  13        7.61       11.26      2.44 o 
   0  14  13       80.16       85.01      2.59 o 
   1  14  13      117.38      114.30      2.25 o 
   2  14  13       63.34       61.24      2.03 o 
   3  14  13       71.17       68.60      2.55 o 
   4  14  13       23.10       24.46      1.91 o 
   0  15  13      110.45      110.82      2.93 o 
   1  15  13       12.38       17.07      0.99 o 
   2  15  13        2.06        0.68      1.09 o 
   3  15  13        0.33        0.32      1.32 o 
   0  16  13      113.66      122.17      3.43 o 
   1  16  13      111.95      116.30      2.21 o 
   2  16  13       59.44       71.02      4.86 o 
   0   0  14       70.79       67.78      1.80 o 
   1   0  14      107.13      128.04      1.67 o 
   2   0  14      251.94      235.28      2.37 o 
   3   0  14      614.66      606.85      6.41 o 
   4   0  14      149.24      151.89      2.14 o 
   5   0  14      261.58      260.71      3.49 o 
   6   0  14        4.75        3.88      0.90 o 
   7   0  14       14.61       13.18      1.19 o 
   8   0  14       80.42       84.11      2.43 o 
   9   0  14       21.73       23.68      1.74 o 
   0   1  14      893.93      888.30      6.93 o 
   1   1  14      215.56      205.74      1.62 o 
   2   1  14      224.07      235.50      1.75 o 
   3   1  14      398.00      339.95      2.58 o 
   4   1  14      328.94      317.63      2.62 o 
   5   1  14       50.74       47.04      0.91 o 
   6   1  14       10.56       10.82      0.66 o 
   7   1  14       47.18       50.32      1.29 o 
   8   1  14       12.99       13.33      0.90 o 
   9   1  14       24.12       25.60      1.28 o 
   0   2  14      717.68      660.28      5.41 o 
   1   2  14      134.39      135.01      1.21 o 
   2   2  14       82.20       87.99      0.99 o 
   3   2  14       35.13       32.03      0.68 o 
   4   2  14       84.79       86.55      1.18 o 
   5   2  14       23.22       22.88      0.75 o 
   6   2  14       30.93       30.59      0.90 o 
   7   2  14       86.13       90.25      1.50 o 
   8   2  14       41.30       44.05      1.31 o 
   9   2  14       74.56       74.78      1.90 o 
   0   3  14       75.35       65.21      1.15 o 
   1   3  14      983.43      861.34      5.27 o 
   2   3  14       61.41       64.86      0.92 o 
   3   3  14     3068.34     2913.71     17.07 o 
   4   3  14       20.92       18.13      0.64 o 
   5   3  14     1422.35     1419.67      9.60 o 
   6   3  14      133.46      136.19      1.75 o 
   7   3  14      422.61      437.34      4.81 o 
   8   3  14       40.20       41.87      1.22 o 
   0   4  14      157.98      133.42      1.77 o 
   1   4  14      421.69      362.22      2.47 o 
   2   4  14      203.91      188.47      1.69 o 
   3   4  14      807.15      781.30      5.30 o 
   4   4  14      115.78      111.37      1.51 o 
   5   4  14      222.76      220.08      2.32 o 
   6   4  14       32.50       33.72      0.95 o 
   7   4  14      240.17      243.19      2.69 o 
   8   4  14        6.87        7.33      0.73 o 
   0   5  14      448.90      436.26      4.00 o 
   1   5  14       36.40       37.26      0.78 o 
   2   5  14      191.03      184.47      1.69 o 
   3   5  14      145.18      140.47      1.61 o 
   4   5  14      380.78      372.17      3.24 o 
   5   5  14      126.17      123.81      1.68 o 
   6   5  14      323.82      323.13      3.08 o 
   7   5  14       42.28       44.06      1.14 o 
   8   5  14       83.34       90.88      1.61 o 
   0   6  14     1366.72     1278.94     10.72 o 
   1   6  14      328.96      308.28      2.41 o 
   2   6  14     1102.66     1015.76      6.50 o 
   3   6  14      337.06      331.82      2.99 o 
   4   6  14     1320.22     1300.14      9.56 o 
   5   6  14       73.57       68.46      1.30 o 
   6   6  14       47.71       50.64      1.18 o 
   7   6  14        1.84        1.86      0.60 o 
   8   6  14       35.85       38.34      1.17 o 
   0   7  14     1088.40     1042.69     11.15 o 
   1   7  14       81.01       73.07      1.04 o 
   2   7  14      687.71      683.78      4.92 o 
   3   7  14       91.54       81.62      1.36 o 
   4   7  14      468.87      459.13      4.26 o 
   5   7  14       22.67       23.70      0.91 o 
   6   7  14      452.09      439.95      3.96 o 
   7   7  14       18.09       18.08      1.22 o 
   8   7  14      100.73      106.21      2.17 o 
   0   8  14        1.55        1.94      0.68 o 
   1   8  14      375.82      363.79      3.03 o 
   2   8  14      116.67      111.53      1.60 o 
   3   8  14      202.04      200.10      2.56 o 
   4   8  14       81.04       74.13      1.60 o 
   5   8  14       74.41       71.71      1.64 o 
   6   8  14       28.41       27.68      1.01 o 
   7   8  14       31.72       30.62      1.01 o 
   0   9  14      123.44      108.62      2.29 o 
   1   9  14      100.95       96.59      1.52 o 
   2   9  14      301.71      280.42      3.33 o 
   3   9  14       84.99       84.25      1.90 o 
   4   9  14      109.54      103.48      2.00 o 
   5   9  14       62.52       69.85      1.88 o 
   6   9  14       20.41       20.29      1.14 o 
   7   9  14       35.79       40.27      1.98 o 
   0  10  14       44.85       60.48      2.23 o 
   1  10  14        9.07        9.68      0.67 o 
   2  10  14       69.58       59.35      1.49 o 
   3  10  14      220.34      208.31      4.61 o 
   4  10  14       96.01       96.75      2.24 o 
   5  10  14      118.77      109.85      2.47 o 
   6  10  14       43.16       45.54      1.84 o 
   7  10  14       10.41        8.52      1.43 o 
   0  11  14       62.66       64.39      2.03 o 
   1  11  14      189.09      178.29      2.52 o 
   2  11  14        2.11        1.36      0.75 o 
   3  11  14       27.01       23.75      1.69 o 
   4  11  14        4.32        3.95      0.88 o 
   5  11  14        6.88        4.46      1.00 o 
   6  11  14       30.13       32.10      2.02 o 
   0  12  14      196.08      198.06      3.74 o 
   1  12  14      115.93      129.82      2.20 o 
   2  12  14        6.65        5.77      1.02 o 
   3  12  14       60.40       59.70      2.52 o 
   4  12  14       33.34       30.91      1.67 o 
   5  12  14      192.73      203.02      4.47 o 
   6  12  14       13.69       15.49      3.22 o 
   0  13  14        9.85       15.21      1.34 o 
   1  13  14       20.56       17.64      1.00 o 
   2  13  14       71.18       77.37      3.56 o 
   3  13  14       35.09       44.55      2.05 o 
   4  13  14       40.34       39.56      1.87 o 
   5  13  14      113.72      126.01      5.04 o 
   0  14  14       55.76       57.66      2.29 o 
   1  14  14       16.13       15.26      1.09 o 
   2  14  14      110.69      112.95      3.90 o 
   3  14  14       41.52       38.64      2.70 o 
   4  14  14       36.76       35.74      2.18 o 
   0  15  14        2.36        2.84      1.11 o 
   1  15  14       14.59       14.66      0.98 o 
   2  15  14        0.31       -0.67      1.22 o 
   3  15  14       17.00       15.55      1.78 o 
   0  16  14        5.62        3.62      1.55 o 
   1   0  15        0.51        0.81      0.42 o 
   2   0  15        0.31        0.63      0.46 o 
   3   0  15      746.72      678.72      6.76 o 
   4   0  15        2.40        2.08      0.56 o 
   5   0  15       14.20       14.08      0.94 o 
   6   0  15       42.95       47.01      1.65 o 
   7   0  15      128.98      121.37      2.68 o 
   8   0  15        0.34        0.92      0.93 o 
   0   1  15      165.84      147.81      1.86 o 
   1   1  15       41.79       51.60      0.78 o 
   2   1  15       18.78       14.54      0.48 o 
   3   1  15      407.27      400.69      2.97 o 
   4   1  15       19.41       16.31      0.64 o 
   5   1  15       23.45       21.76      0.69 o 
   6   1  15      107.48      107.70      1.73 o 
   7   1  15        8.80        9.09      0.77 o 
   8   1  15        2.98        4.21      0.76 o 
   0   2  15        2.19        0.62      0.43 o 
   1   2  15       76.94       78.39      1.14 o 
   2   2  15       58.38       41.16      0.70 o 
   3   2  15      992.61      923.58      6.15 o 
   4   2  15       79.60       76.17      1.21 o 
   5   2  15       89.02       86.05      1.32 o 
   6   2  15      155.91      154.50      2.09 o 
   7   2  15       41.92       44.25      1.08 o 
   8   2  15        4.22        5.04      0.77 o 
   0   3  15     1129.10     1032.35      8.19 o 
   1   3  15     2494.85     2367.81     12.71 o 
   2   3  15       56.67       74.34      1.02 o 
   3   3  15     1433.56     1396.36      8.86 o 
   4   3  15       37.95       35.13      0.87 o 
   5   3  15     1351.26     1348.84      9.37 o 
   6   3  15      163.89      168.14      2.05 o 
   7   3  15      165.12      163.12      2.11 o 
   8   3  15       49.15       53.82      1.49 o 
   0   4  15      799.52      712.03      5.57 o 
   1   4  15     2383.44     2233.25     12.27 o 
   2   4  15       50.08       45.57      0.82 o 
   3   4  15      865.99      823.63      5.83 o 
   4   4  15      153.18      155.87      2.23 o 
   5   4  15      298.46      292.19      2.86 o 
   6   4  15       12.75       12.36      0.75 o 
   7   4  15      336.46      338.89      3.82 o 
   8   4  15      167.50      167.86      2.30 o 
   0   5  15      735.38      728.96      6.39 o 
   1   5  15       52.07       50.22      0.82 o 
   2   5  15      330.19      324.20      2.53 o 
   3   5  15      403.98      398.09      3.33 o 
   4   5  15       75.30       74.13      1.43 o 
   5   5  15      397.31      391.22      3.65 o 
   6   5  15      256.37      259.26      2.73 o 
   7   5  15       56.75       57.08      1.30 o 
   8   5  15       59.57       59.51      1.33 o 
   0   6  15      838.92      791.07      7.11 o 
   1   6  15      358.10      360.50      2.74 o 
   2   6  15     1150.60     1074.16      6.66 o 
   3   6  15      431.38      414.31      3.51 o 
   4   6  15      122.65      125.37      1.87 o 
   5   6  15       70.10       69.01      1.91 o 
   6   6  15      142.31      147.80      1.99 o 
   7   6  15       24.84       27.69      1.00 o 
   8   6  15      173.26      182.35      2.75 o 
   0   7  15      829.11      782.57      8.82 o 
   1   7  15       61.99       54.66      0.95 o 
   2   7  15      282.00      281.29      2.67 o 
   3   7  15       30.18       31.26      0.97 o 
   4   7  15      169.16      166.20      2.31 o 
   5   7  15      217.15      208.10      2.80 o 
   6   7  15      250.35      247.53      2.93 o 
   7   7  15       22.26       23.92      0.96 o 
   0   8  15       43.33       43.42      1.50 o 
   1   8  15      156.17      158.02      1.77 o 
   2   8  15       49.68       43.22      1.09 o 
   3   8  15       81.56       73.72      1.64 o 
   4   8  15      186.83      178.74      2.61 o 
   5   8  15      316.73      299.89      4.55 o 
   6   8  15       73.20       70.60      1.89 o 
   7   8  15       25.24       25.23      1.06 o 
   0   9  15       44.27       53.53      1.88 o 
   1   9  15        0.83        0.58      0.50 o 
   2   9  15       92.81       86.53      1.71 o 
   3   9  15      269.51      252.21      3.41 o 
   4   9  15       53.96       48.96      1.89 o 
   5   9  15       14.35       14.26      1.06 o 
   6   9  15       18.95       18.51      1.26 o 
   7   9  15        2.98        2.72      0.87 o 
   0  10  15      131.42      122.73      2.59 o 
   1  10  15       31.26       31.83      1.04 o 
   2  10  15      167.16      149.95      2.45 o 
   3  10  15       95.12       89.44      2.08 o 
   4  10  15        6.18        4.55      0.85 o 
   5  10  15       73.16       74.54      2.13 o 
   6  10  15       11.94       10.24      1.61 o 
   0  11  15       28.27       29.73      1.55 o 
   1  11  15       11.16       13.84      0.90 o 
   2  11  15      110.80      113.83      2.23 o 
   3  11  15       84.78       88.31      2.67 o 
   4  11  15       34.38       36.53      1.52 o 
   5  11  15       10.13       10.90      1.20 o 
   6  11  15        3.75        1.44      1.39 o 
   0  12  15      165.66      175.63      3.55 o 
   1  12  15       35.38       42.24      1.33 o 
   2  12  15       21.94       23.22      1.43 o 
   3  12  15       20.03       23.20      1.59 o 
   4  12  15       18.16       17.58      1.44 o 
   5  12  15       74.90       85.53      2.87 o 
   0  13  15      113.91      107.87      2.82 o 
   1  13  15       96.60      105.07      2.27 o 
   2  13  15       90.11       90.51      2.91 o 
   3  13  15       15.16       15.26      1.77 o 
   4  13  15      475.74      503.00     10.41 o 
   0  14  15      251.48      258.72      4.65 o 
   1  14  15       50.79       57.41      1.74 o 
   2  14  15       99.48       95.77      3.01 o 
   3  14  15       31.81       31.56      2.22 o 
   4  14  15       23.69       15.88      4.58 o 
   0  15  15       49.03       46.29      2.08 o 
   1  15  15       50.50       46.12      1.65 o 
   2  15  15       69.45       79.27      2.68 o 
   0   0  16     1036.82     1021.80     11.35 o 
   1   0  16        0.02        0.09      0.43 o 
   2   0  16        3.21        2.77      0.53 o 
   3   0  16        9.50        6.83      0.72 o 
   4   0  16        7.57       10.29      0.79 o 
   5   0  16        0.11       -0.33      0.54 o 
   6   0  16       86.07       82.49      2.18 o 
   7   0  16        4.25        3.72      0.95 o 
   8   0  16       21.93       20.47      1.44 o 
   0   1  16      470.37      467.45      4.23 o 
   1   1  16      812.96      809.81      4.74 o 
   2   1  16      106.36      100.88      1.23 o 
   3   1  16      168.71      154.02      1.73 o 
   4   1  16      175.52      152.94      1.70 o 
   5   1  16       10.78       11.43      0.60 o 
   6   1  16       38.30       39.77      1.02 o 
   7   1  16        9.25        8.67      0.79 o 
   8   1  16       32.57       34.36      1.18 o 
   0   2  16     2310.98     2423.70     18.29 o 
   1   2  16      164.27      165.72      1.55 o 
   2   2  16       47.69       35.36      0.72 o 
   3   2  16      111.11      111.74      1.33 o 
   4   2  16        9.36        8.46      0.59 o 
   5   2  16        8.02        6.84      0.73 o 
   6   2  16      222.09      210.50      2.32 o 
   7   2  16        3.98        4.88      0.63 o 
   8   2  16       27.13       27.79      1.08 o 
   0   3  16      218.20      192.95      2.54 o 
   1   3  16      657.41      599.60      3.92 o 
   2   3  16       42.36       39.34      0.86 o 
   3   3  16      449.35      440.15      3.36 o 
   4   3  16      315.59      304.03      3.02 o 
   5   3  16       85.78       90.49      1.56 o 
   6   3  16       78.11       76.47      1.44 o 
   7   3  16      136.72      132.39      1.91 o 
   8   3  16      197.41      204.39      4.05 o 
   0   4  16     1186.76     1202.04     10.12 o 
   1   4  16     1856.12     1796.52     10.08 o 
   2   4  16       82.35       81.30      1.12 o 
   3   4  16      646.13      613.13      4.57 o 
   4   4  16      144.01      140.30      2.50 o 
   5   4  16      588.71      564.77      4.84 o 
   6   4  16      282.37      277.26      3.19 o 
   7   4  16      213.72      215.88      3.54 o 
   8   4  16       13.28       13.54      0.94 o 
   0   5  16       11.37        9.98      0.70 o 
   1   5  16      193.47      180.63      1.76 o 
   2   5  16      178.32      167.83      1.68 o 
   3   5  16      114.39      108.93      1.57 o 
   4   5  16       86.15       78.43      1.54 o 
   5   5  16       62.08       61.96      1.39 o 
   6   5  16        7.59        7.97      0.71 o 
   7   5  16       46.34       44.50      1.20 o 
   8   5  16        8.40        9.27      0.89 o 
   0   6  16       37.97       43.39      1.21 o 
   1   6  16      125.62      116.67      1.39 o 
   2   6  16       19.88       16.42      0.64 o 
   3   6  16       22.02       20.21      0.78 o 
   4   6  16       35.14       35.02      1.13 o 
   5   6  16      319.46      313.83      3.38 o 
   6   6  16        8.93        9.92      0.83 o 
   7   6  16      233.01      242.04      2.74 o 
   0   7  16        0.03        0.05      0.64 o 
   1   7  16       28.29       27.46      0.77 o 
   2   7  16      240.63      229.67      2.39 o 
   3   7  16       53.26       52.37      1.42 o 
   4   7  16      140.16      135.38      2.15 o 
   5   7  16      156.20      157.72      2.78 o 
   6   7  16       22.07       23.79      1.31 o 
   7   7  16       27.28       26.61      1.09 o 
   0   8  16       47.69       47.88      1.66 o 
   1   8  16       94.32       77.96      1.72 o 
   2   8  16      138.01      133.44      1.73 o 
   3   8  16       98.33       93.49      1.89 o 
   4   8  16       14.04       13.69      0.94 o 
   5   8  16       18.41       16.73      1.14 o 
   6   8  16        4.63        4.03      0.87 o 
   7   8  16        4.86        3.36      0.77 o 
   0   9  16       56.38       58.08      2.01 o 
   1   9  16      223.10      212.61      2.64 o 
   2   9  16       53.73       53.28      1.40 o 
   3   9  16      185.94      177.54      2.83 o 
   4   9  16       74.16       70.30      1.77 o 
   5   9  16       67.19       67.98      1.98 o 
   6   9  16       48.31       47.14      1.69 o 
   7   9  16       78.01       84.23      3.88 o 
   0  10  16      249.88      245.98      4.01 o 
   1  10  16       94.77       90.98      1.74 o 
   2  10  16       54.93       51.34      1.50 o 
   3  10  16        5.77        5.40      0.89 o 
   4  10  16       52.04       51.55      1.65 o 
   5  10  16       50.17       49.83      1.85 o 
   6  10  16       12.33       13.47      1.16 o 
   0  11  16      243.64      231.28      4.15 o 
   1  11  16      178.05      180.95      2.65 o 
   2  11  16       42.45       40.68      1.40 o 
   3  11  16       61.51       66.02      2.36 o 
   4  11  16       10.42       10.27      1.26 o 
   5  11  16        2.72        2.31      0.99 o 
   6  11  16        2.22        2.49      1.66 o 
   0  12  16       30.44       27.39      1.57 o 
   1  12  16       42.22       50.14      1.45 o 
   2  12  16       43.19       47.22      2.18 o 
   3  12  16      127.36      135.34      3.50 o 
   4  12  16        9.77        8.93      1.29 o 
   5  12  16       28.63       28.80      3.58 o 
   0  13  16      344.19      389.67      6.09 o 
   1  13  16      146.00      162.39      2.61 o 
   2  13  16      183.87      205.31      5.41 o 
   3  13  16       64.19       69.10      2.61 o 
   4  13  16        3.69        4.92      1.50 o 
   0  14  16      382.34      395.21      6.25 o 
   1  14  16       86.90       92.98      1.90 o 
   2  14  16       93.26      102.79      3.59 o 
   3  14  16      138.55      146.36      5.16 o 
   0  15  16        3.14        3.13      1.30 o 
   1  15  16      156.23      167.67      2.82 o 
   1   0  17      311.01      310.48      3.28 o 
   2   0  17        0.98        1.25      0.51 o 
   3   0  17       24.54       17.83      1.00 o 
   4   0  17       88.47       81.48      1.76 o 
   5   0  17       62.79       66.71      1.72 o 
   6   0  17        2.95        3.54      0.65 o 
   7   0  17       29.49       29.82      1.58 o 
   8   0  17       41.44       41.29      2.05 o 
   0   1  17     2342.70     2164.50     15.84 o 
   1   1  17       55.98       56.60      0.91 o 
   2   1  17       35.68       31.42      0.74 o 
   3   1  17      108.27      108.97      1.48 o 
   4   1  17       51.39       56.83      1.09 o 
   5   1  17       16.18       13.82      0.73 o 
   6   1  17       35.66       39.22      1.08 o 
   7   1  17        3.58        3.56      0.71 o 
   8   1  17       73.64       69.47      1.85 o 
   0   2  17        6.67        2.29      0.53 o 
   1   2  17      147.19      145.40      1.47 o 
   2   2  17      444.91      355.97      3.04 o 
   3   2  17      869.59      800.18      5.57 o 
   4   2  17       31.53       27.32      0.83 o 
   5   2  17      144.39      140.87      2.03 o 
   6   2  17      179.07      181.76      2.47 o 
   7   2  17       25.51       22.99      0.95 o 
   8   2  17       42.54       44.50      1.47 o 
   0   3  17      567.59      464.57      4.28 o 
   1   3  17      111.41      105.30      1.27 o 
   2   3  17      496.95      428.82      3.36 o 
   3   3  17      419.72      414.73      3.33 o 
   4   3  17       53.61       47.04      1.12 o 
   5   3  17       12.92       13.74      0.83 o 
   6   3  17       68.79       72.08      1.53 o 
   7   3  17      179.01      182.71      2.83 o 
   8   3  17        6.81        7.13      0.94 o 
   0   4  17       10.40       11.72      0.82 o 
   1   4  17      603.46      578.30      3.84 o 
   2   4  17       30.76       27.79      0.74 o 
   3   4  17      932.66      895.07      6.31 o 
   4   4  17        3.39        2.21      0.61 o 
   5   4  17      474.59      455.08      4.37 o 
   6   4  17       36.05       35.97      1.12 o 
   7   4  17      128.72      125.15      1.92 o 
   8   4  17       21.18       23.63      1.11 o 
   0   5  17      126.91      123.54      2.05 o 
   1   5  17       68.50       66.52      1.12 o 
   2   5  17       45.28       44.63      0.90 o 
   3   5  17      158.38      158.54      1.98 o 
   4   5  17      248.74      233.54      2.96 o 
   5   5  17       11.00        8.27      0.79 o 
   6   5  17       15.42       15.23      0.92 o 
   7   5  17       87.42       89.24      1.73 o 
   0   6  17      296.66      289.71      3.65 o 
   1   6  17      293.84      291.40      2.64 o 
   2   6  17        1.43        2.62      0.48 o 
   3   6  17      237.83      232.23      2.49 o 
   4   6  17        9.46        8.06      0.90 o 
   5   6  17       28.87       29.19      1.18 o 
   6   6  17       27.15       27.91      1.10 o 
   7   6  17       10.96       12.03      0.87 o 
   0   7  17       88.67       90.65      2.27 o 
   1   7  17      139.85      127.37      1.71 o 
   2   7  17       28.52       30.16      0.91 o 
   3   7  17       50.09       55.42      1.52 o 
   4   7  17       49.42       47.19      1.66 o 
   5   7  17      116.28      105.47      2.10 o 
   6   7  17       26.02       25.44      1.18 o 
   7   7  17        5.43        8.16      0.98 o 
   0   8  17      175.94      178.08      3.34 o 
   1   8  17        3.08        3.62      0.67 o 
   2   8  17       25.85       27.13      0.87 o 
   3   8  17      157.25      152.42      2.51 o 
   4   8  17       21.86       22.80      1.17 o 
   5   8  17      122.35      120.75      2.51 o 
   6   8  17       55.04       55.67      1.83 o 
   7   8  17        6.59        8.02      1.20 o 
   0   9  17       12.32       15.16      1.17 o 
   1   9  17       48.83       52.67      1.37 o 
   2   9  17      146.76      139.99      2.13 o 
   3   9  17        9.60        9.66      0.95 o 
   4   9  17       22.91       21.52      1.17 o 
   5   9  17      158.45      158.93      3.33 o 
   6   9  17       55.23       53.75      1.81 o 
   0  10  17       50.51       49.27      1.78 o 
   1  10  17       23.64       23.50      1.05 o 
   2  10  17        8.05        7.09      0.83 o 
   3  10  17      127.66      115.58      2.44 o 
   4  10  17       71.77       70.31      2.38 o 
   5  10  17        8.59        8.71      1.15 o 
   6  10  17       42.62       41.45      2.24 o 
   0  11  17       91.73       98.09      2.67 o 
   1  11  17       25.47       35.38      1.34 o 
   2  11  17        4.39        4.05      0.78 o 
   3  11  17      129.39      129.25      3.35 o 
   4  11  17        9.38       10.32      1.27 o 
   5  11  17      228.37      237.77      5.42 o 
   0  12  17        3.77        3.04      1.06 o 
   1  12  17      397.24      415.64      4.69 o 
   2  12  17        9.23       11.73      1.27 o 
   3  12  17       30.57       37.80      2.03 o 
   4  12  17       14.34       15.90      1.83 o 
   0  13  17       16.87       16.52      1.66 o 
   1  13  17      123.38      138.07      2.52 o 
   2  13  17      109.21      117.32      3.34 o 
   3  13  17       53.59       65.98      3.06 o 
   4  13  17       72.92       82.24      5.26 o 
   0  14  17       67.68       77.03      2.81 o 
   1  14  17      104.31      106.31      2.43 o 
   2  14  17      182.94      206.77      4.59 o 
   0   0  18      198.43      167.39      3.08 o 
   1   0  18      232.20      216.05      2.63 o 
   2   0  18      218.64      204.68      2.78 o 
   3   0  18       43.31       37.77      1.36 o 
   4   0  18      131.72      129.54      2.60 o 
   5   0  18      103.90      105.64      2.54 o 
   6   0  18        0.56        0.92      0.67 o 
   7   0  18        8.16        8.08      1.25 o 
   8   0  18      125.41      129.01      3.65 o 
   0   1  18       16.14       34.89      1.12 o 
   1   1  18        5.57        4.31      0.45 o 
   2   1  18        2.88        3.72      0.46 o 
   3   1  18      423.54      377.68      3.45 o 
   4   1  18       79.93       71.78      1.33 o 
   5   1  18       45.89       46.94      1.10 o 
   6   1  18      231.80      241.94      2.91 o 
   7   1  18       24.05       23.97      1.04 o 
   8   1  18       20.49       23.85      1.32 o 
   0   2  18     2469.11     2124.69     16.43 o 
   1   2  18      110.80       96.69      1.23 o 
   2   2  18      996.07      863.45      6.06 o 
   3   2  18      258.33      255.59      2.59 o 
   4   2  18      558.65      536.81      4.38 o 
   5   2  18      113.80      121.24      2.33 o 
   6   2  18      103.51      111.24      1.91 o 
   7   2  18       20.29       20.80      0.90 o 
   8   2  18       25.00       24.95      1.25 o 
   0   3  18       28.89       19.13      1.01 o 
   1   3  18       62.61       60.17      1.02 o 
   2   3  18       52.30       39.42      0.92 o 
   3   3  18       96.67       87.06      1.36 o 
   4   3  18      236.22      221.23      2.56 o 
   5   3  18       17.70       18.92      0.95 o 
   6   3  18      515.09      519.66      5.80 o 
   7   3  18       14.63       13.44      0.86 o 
   0   4  18      225.83      239.35      3.12 o 
   1   4  18      312.92      288.05      2.47 o 
   2   4  18       62.93       53.60      1.06 o 
   3   4  18       48.50       42.68      0.98 o 
   4   4  18      177.23      169.30      2.21 o 
   5   4  18      154.09      151.99      2.24 o 
   6   4  18       30.79       30.23      1.14 o 
   7   4  18        5.56        3.71      0.75 o 
   0   5  18      282.65      263.68      3.63 o 
   1   5  18       21.07       22.47      0.78 o 
   2   5  18      221.34      215.47      2.30 o 
   3   5  18      139.61      127.43      1.64 o 
   4   5  18       17.55       15.29      0.95 o 
   5   5  18        2.47        1.69      0.65 o 
   6   5  18       24.48       24.53      1.08 o 
   7   5  18       11.70       11.88      0.91 o 
   0   6  18        6.24        6.12      0.94 o 
   1   6  18       31.19       32.25      0.90 o 
   2   6  18      155.17      143.86      1.94 o 
   3   6  18      192.10      186.27      2.37 o 
   4   6  18       11.46       10.18      0.88 o 
   5   6  18      248.04      247.43      3.20 o 
   6   6  18        2.45        1.82      0.70 o 
   7   6  18        0.44       -0.01      0.79 o 
   0   7  18        0.87        0.87      0.71 o 
   1   7  18       30.69       30.92      1.06 o 
   2   7  18      167.63      163.15      2.30 o 
   3   7  18       27.71       25.62      1.02 o 
   4   7  18      111.43      109.11      2.38 o 
   5   7  18       89.87       88.40      2.49 o 
   6   7  18       15.19       17.44      1.11 o 
   7   7  18        6.29        5.04      1.00 o 
   0   8  18      148.42      156.26      3.05 o 
   1   8  18      181.01      179.06      2.58 o 
   2   8  18      136.01      133.34      2.00 o 
   3   8  18      139.91      143.83      2.47 o 
   4   8  18       12.50       13.61      1.12 o 
   5   8  18      226.93      226.14      3.63 o 
   6   8  18        7.19        7.60      1.25 o 
   0   9  18       55.37       62.70      2.25 o 
   1   9  18       64.52       66.36      1.64 o 
   2   9  18       43.44       42.77      1.81 o 
   3   9  18       37.98       40.64      1.50 o 
   4   9  18       42.92       43.16      1.54 o 
   5   9  18       18.41       20.85      1.39 o 
   6   9  18       16.99       15.17      1.44 o 
   0  10  18      216.59      212.04      3.78 o 
   1  10  18       53.68       53.75      1.54 o 
   2  10  18        4.53        3.43      0.78 o 
   3  10  18       17.33       16.89      1.32 o 
   4  10  18        0.73        0.84      0.79 o 
   5  10  18       25.74       27.23      2.21 o 
   0  11  18       46.43       43.55      2.37 o 
   1  11  18       59.90       62.48      1.79 o 
   2  11  18       39.58       39.54      1.45 o 
   3  11  18       91.44       94.64      2.98 o 
   4  11  18       84.45       89.21      2.69 o 
   5  11  18       24.03       22.00      2.03 o 
   0  12  18       56.57       56.34      2.20 o 
   1  12  18       58.12       62.68      1.79 o 
   2  12  18        5.51        5.48      1.15 o 
   3  12  18      130.55      135.29      3.62 o 
   4  12  18       37.98       40.21      3.01 o 
   0  13  18       21.35       23.50      1.70 o 
   1  13  18        4.52        2.99      0.84 o 
   2  13  18       60.72       69.16      2.62 o 
   3  13  18       12.48        9.47      1.73 o 
   0  14  18      120.69      146.27      5.37 o 
   1  14  18      120.82      127.45      4.42 o 
   1   0  19      126.73      117.37      2.05 o 
   2   0  19       75.90       69.32      1.73 o 
   3   0  19       67.49       66.63      1.91 o 
   4   0  19       30.22       28.46      1.37 o 
   5   0  19        6.41        5.92      0.90 o 
   6   0  19       33.83       37.54      1.67 o 
   7   0  19        8.13        9.76      1.46 o 
   0   1  19      348.37      366.08      3.71 o 
   1   1  19      255.46      234.20      2.14 o 
   2   1  19      103.57       98.10      1.64 o 
   3   1  19       14.98       14.57      0.77 o 
   4   1  19       22.70       21.24      0.89 o 
   5   1  19      103.77       98.41      1.63 o 
   6   1  19       90.27       93.72      2.04 o 
   7   1  19       28.59       31.51      1.38 o 
   0   2  19      309.80      264.17      3.36 o 
   1   2  19       75.49       78.44      1.17 o 
   2   2  19      244.44      215.59      2.31 o 
   3   2  19      206.65      209.79      2.85 o 
   4   2  19      843.36      769.36      6.22 o 
   5   2  19      202.87      205.72      2.77 o 
   6   2  19       49.63       46.61      1.45 o 
   7   2  19       11.97       11.02      0.85 o 
   0   3  19       34.18       46.44      1.43 o 
   1   3  19       82.66       75.73      1.34 o 
   2   3  19       22.62       16.23      0.78 o 
   3   3  19       34.22       38.24      1.04 o 
   4   3  19       44.81       44.58      1.16 o 
   5   3  19      147.53      141.32      2.19 o 
   6   3  19        4.78        4.27      0.76 o 
   7   3  19       32.67       33.93      1.32 o 
   0   4  19        0.57        3.12      0.73 o 
   1   4  19      165.17      149.66      1.90 o 
   2   4  19       65.84       73.07      1.39 o 
   3   4  19        3.03        3.68      0.56 o 
   4   4  19       21.95       23.52      0.97 o 
   5   4  19       58.30       61.15      1.49 o 
   6   4  19      108.88      117.38      2.27 o 
   7   4  19       26.61       30.03      1.39 o 
   0   5  19      339.08      331.11      4.53 o 
   1   5  19       82.95       79.53      1.34 o 
   2   5  19      172.69      165.20      2.26 o 
   3   5  19        8.20        7.57      0.65 o 
   4   5  19      165.79      155.15      2.46 o 
   5   5  19       88.27       89.37      1.90 o 
   6   5  19        3.83        4.48      0.76 o 
   7   5  19       29.04       26.97      1.34 o 
   0   6  19      130.86      124.01      2.63 o 
   1   6  19       53.56       48.66      1.11 o 
   2   6  19        0.74        0.84      0.56 o 
   3   6  19       10.43       10.70      0.74 o 
   4   6  19      131.30      130.53      2.25 o 
   5   6  19       89.88       85.86      1.90 o 
   6   6  19      119.41      123.40      2.29 o 
   7   6  19        0.66       -0.25      0.98 o 
   0   7  19      346.36      355.99      5.41 o 
   1   7  19        1.05        0.59      0.58 o 
   2   7  19       44.83       45.21      1.49 o 
   3   7  19      137.56      141.00      2.27 o 
   4   7  19      104.36      103.46      2.42 o 
   5   7  19       11.33       13.60      1.19 o 
   6   7  19       14.03       14.72      1.17 o 
   0   8  19       38.76       41.04      1.68 o 
   1   8  19      337.47      361.93      4.11 o 
   2   8  19       50.76       49.68      1.76 o 
   3   8  19       48.05       49.58      1.55 o 
   4   8  19       40.84       37.89      1.62 o 
   5   8  19       27.60       25.51      1.45 o 
   6   8  19      120.23      123.91      3.64 o 
   0   9  19      100.34       96.59      3.16 o 
   1   9  19      231.43      234.17      3.26 o 
   2   9  19       70.34       75.89      2.41 o 
   3   9  19       20.81       23.47      1.26 o 
   4   9  19        6.07        5.02      1.02 o 
   5   9  19      119.52      119.30      2.82 o 
   0  10  19        1.10        1.10      0.95 o 
   1  10  19       13.39       14.61      1.09 o 
   2  10  19       55.93       55.82      1.67 o 
   3  10  19       13.71       11.68      1.31 o 
   4  10  19       36.50       33.63      1.68 o 
   5  10  19       19.90       19.87      1.73 o 
   0  11  19       35.23       38.84      1.87 o 
   1  11  19       28.11       32.15      1.42 o 
   2  11  19       80.85       84.27      3.23 o 
   3  11  19       55.62       56.37      2.42 o 
   4  11  19       29.19       32.11      2.48 o 
   0  12  19       83.86       88.52      2.71 o 
   1  12  19        1.98        3.15      0.85 o 
   2  12  19       54.03       55.24      2.15 o 
   3  12  19       74.07       72.60      3.22 o 
   0  13  19      314.99      297.77      5.30 o 
   1  13  19       31.34       30.62      1.40 o 
   2  13  19       25.03       27.38      1.97 o 
   0   0  20      511.23      483.16      7.53 o 
   1   0  20        6.25        6.67      0.93 o 
   2   0  20       52.15       50.21      1.62 o 
   3   0  20        0.02        1.06      0.78 o 
   4   0  20       37.93       34.91      1.51 o 
   5   0  20        4.67        4.57      0.95 o 
   6   0  20       22.95       27.15      1.38 o 
   7   0  20      119.31      117.17      6.59 o 
   0   1  20       85.10       69.31      1.70 o 
   1   1  20       31.66       32.97      0.89 o 
   2   1  20      390.69      353.33      3.36 o 
   3   1  20      206.91      183.88      2.41 o 
   4   1  20       58.94       61.39      1.36 o 
   5   1  20       88.82       88.16      1.60 o 
   6   1  20       35.36       34.52      1.33 o 
   7   1  20       30.93       30.20      1.52 o 
   0   2  20      167.18      121.68      2.38 o 
   1   2  20       28.77       26.75      0.84 o 
   2   2  20      233.20      199.60      2.27 o 
   3   2  20       73.19       70.60      1.46 o 
   4   2  20       22.27       20.78      0.90 o 
   5   2  20       95.42      100.21      1.66 o 
   6   2  20      177.79      176.96      2.63 o 
   7   2  20        3.50        4.75      0.86 o 
   0   3  20        0.10        0.64      0.66 o 
   1   3  20       91.03       89.06      1.48 o 
   2   3  20      123.32      109.03      1.68 o 
   3   3  20      116.03      108.68      1.73 o 
   4   3  20       13.00       11.98      0.80 o 
   5   3  20       26.70       27.02      1.14 o 
   6   3  20        1.89        1.80      0.74 o 
   7   3  20       10.34       10.73      1.14 o 
   0   4  20        8.11        7.66      0.90 o 
   1   4  20       44.10       41.71      1.12 o 
   2   4  20        1.61        1.52      0.58 o 
   3   4  20       54.55       62.46      1.29 o 
   4   4  20      109.09      105.27      1.88 o 
   5   4  20      221.44      224.30      3.12 o 
   6   4  20        1.82        2.98      0.79 o 
   7   4  20       33.03       37.49      1.51 o 
   0   5  20      166.51      151.86      3.00 o 
   1   5  20      156.27      152.50      2.04 o 
   2   5  20       38.18       40.42      1.17 o 
   3   5  20       12.96       11.20      0.76 o 
   4   5  20      141.93      142.72      2.40 o 
   5   5  20       97.96       98.67      2.24 o 
   6   5  20       14.30       12.79      0.97 o 
   0   6  20       19.63       19.06      1.44 o 
   1   6  20        0.05        0.11      0.55 o 
   2   6  20      257.23      246.56      2.90 o 
   3   6  20       19.30       16.79      0.87 o 
   4   6  20      100.86       97.94      2.27 o 
   5   6  20      196.04      190.74      2.90 o 
   6   6  20        1.25        0.82      0.93 o 
   0   7  20      140.81      136.90      3.54 o 
   1   7  20      340.78      355.40      4.07 o 
   2   7  20       15.67       13.78      0.90 o 
   3   7  20       39.16       44.23      1.30 o 
   4   7  20        1.25        1.22      0.90 o 
   5   7  20       11.11        9.62      1.14 o 
   6   7  20      161.56      163.68      4.38 o 
   0   8  20       21.65       24.07      1.71 o 
   1   8  20       21.78       26.08      1.17 o 
   2   8  20       21.36       23.82      1.07 o 
   3   8  20      282.03      293.57      3.92 o 
   4   8  20       10.17       10.04      1.18 o 
   5   8  20       21.92       24.48      1.77 o 
   0   9  20      399.70      401.53      6.94 o 
   1   9  20      123.54      129.62      2.41 o 
   2   9  20       47.43       43.53      1.57 o 
   3   9  20      114.06      115.28      2.47 o 
   4   9  20      132.20      134.71      4.71 o 
   5   9  20       11.00        7.82      1.37 o 
   0  10  20       55.40       52.84      2.00 o 
   1  10  20       71.91       80.91      1.92 o 
   2  10  20       34.96       38.74      1.51 o 
   3  10  20       22.23       25.90      1.64 o 
   4  10  20       11.17        8.38      1.40 o 
   0  11  20      213.10      218.63      4.06 o 
   1  11  20       13.27       14.27      1.09 o 
   2  11  20       21.39       25.19      1.29 o 
   3  11  20        4.81        1.66      1.39 o 
   4  11  20       20.28       22.75      2.32 o 
   0  12  20      164.18      180.79      4.45 o 
   1  12  20       16.50       14.36      1.17 o 
   2  12  20        6.01        6.71      1.40 o 
   3  12  20      143.79      155.29      5.53 o 
   0  13  20        0.80        2.11      1.54 o 
   1  13  20        4.58        7.40      2.53 o 
   1   0  21       65.30       62.46      1.78 o 
   2   0  21        7.23        6.38      0.92 o 
   3   0  21      101.06       89.48      2.57 o 
   4   0  21      255.40      256.75      4.48 o 
   5   0  21        7.93        7.61      1.07 o 
   6   0  21        9.83       11.26      1.01 o 
   7   0  21       23.36       22.29      1.88 o 
   0   1  21      518.50      488.64      6.14 o 
   1   1  21       86.17       87.77      1.63 o 
   2   1  21      142.54      122.36      1.81 o 
   3   1  21       19.11       20.69      0.96 o 
   4   1  21       77.14       71.27      1.48 o 
   5   1  21        5.76        4.79      0.70 o 
   6   1  21        5.13        4.49      0.75 o 
   7   1  21       37.28       38.11      1.72 o 
   0   2  21       18.04       19.38      1.21 o 
   1   2  21       62.96       68.09      1.31 o 
   2   2  21      136.93      142.21      2.01 o 
   3   2  21       10.61       12.16      0.83 o 
   4   2  21       27.81       23.07      1.00 o 
   5   2  21       61.75       63.18      1.48 o 
   6   2  21       20.99       21.10      1.13 o 
   7   2  21       50.71       49.17      2.75 o 
   0   3  21      129.19      128.57      2.62 o 
   1   3  21       51.95       54.06      1.29 o 
   2   3  21       35.14       37.90      1.09 o 
   3   3  21        1.92        1.80      0.63 o 
   4   3  21       21.59       20.38      0.98 o 
   5   3  21       56.81       58.30      1.60 o 
   6   3  21       96.79       97.64      2.02 o 
   0   4  21       21.19       19.22      1.18 o 
   1   4  21      481.03      451.91      4.34 o 
   2   4  21      296.73      292.04      3.27 o 
   3   4  21       29.98       25.96      0.99 o 
   4   4  21        1.60        0.98      0.61 o 
   5   4  21        7.84        8.76      0.95 o 
   6   4  21       28.16       28.83      1.52 o 
   0   5  21      113.21      108.60      2.57 o 
   1   5  21       55.76       57.97      1.36 o 
   2   5  21       13.28       13.73      0.89 o 
   3   5  21       71.47       76.56      1.64 o 
   4   5  21       19.28       18.98      1.10 o 
   5   5  21       25.78       25.27      1.24 o 
   6   5  21        6.43        5.05      1.03 o 
   0   6  21        0.83        1.10      0.98 o 
   1   6  21       81.75       87.71      1.84 o 
   2   6  21       44.45       41.05      1.24 o 
   3   6  21       88.25       86.54      1.69 o 
   4   6  21       20.29       19.94      1.28 o 
   5   6  21      194.08      200.04      3.43 o 
   6   6  21        8.95        6.18      1.15 o 
   0   7  21       15.75       13.98      1.53 o 
   1   7  21      154.78      167.71      2.66 o 
   2   7  21       60.42       65.40      1.61 o 
   3   7  21      404.12      427.14      5.41 o 
   4   7  21        6.25        6.21      1.08 o 
   5   7  21      411.39      423.03      6.98 o 
   0   8  21        8.74        9.49      1.84 o 
   1   8  21      133.79      155.10      2.66 o 
   2   8  21       36.31       38.95      1.29 o 
   3   8  21      147.39      159.96      2.63 o 
   4   8  21       28.17       29.38      1.81 o 
   5   8  21       24.32       25.57      1.83 o 
   0   9  21      107.25      106.19      3.20 o 
   1   9  21      201.19      213.79      3.23 o 
   2   9  21       28.16       28.21      1.37 o 
   3   9  21      137.94      144.50      2.71 o 
   4   9  21      199.48      204.61      5.28 o 
   0  10  21       20.70       23.80      1.84 o 
   1  10  21        4.32        3.20      0.87 o 
   2  10  21       19.42       17.35      1.18 o 
   3  10  21       16.99       17.28      1.72 o 
   4  10  21       23.84       22.47      2.12 o 
   0  11  21        9.08       10.69      1.49 o 
   1  11  21       81.32       81.99      1.94 o 
   2  11  21        7.70        8.40      1.76 o 
   3  11  21       94.12      108.40      3.91 o 
   0  12  21        5.48        5.23      1.62 o 
   1  12  21       88.59       89.92      2.53 o 
   0   0  22      218.92      214.38      6.02 o 
   1   0  22        9.95       11.28      1.04 o 
   2   0  22        0.96        1.12      0.94 o 
   3   0  22       20.65       20.77      1.44 o 
   4   0  22       63.00       60.10      2.39 o 
   5   0  22        8.16        5.53      1.06 o 
   6   0  22        0.66        2.05      1.01 o 
   0   1  22      217.35      197.83      3.72 o 
   1   1  22       67.76       58.98      1.26 o 
   2   1  22       96.96       88.83      1.64 o 
   3   1  22        9.90       10.92      0.88 o 
   4   1  22       15.67       12.39      0.86 o 
   5   1  22       62.24       61.99      1.51 o 
   6   1  22        9.95        8.73      0.92 o 
   0   2  22      301.55      330.40      5.25 o 
   1   2  22       92.34       95.42      1.68 o 
   2   2  22       76.37       83.95      1.60 o 
   3   2  22       14.61       13.58      0.89 o 
   4   2  22      208.57      204.78      2.69 o 
   5   2  22       15.61       16.29      0.94 o 
   6   2  22      228.61      232.96      3.38 o 
   0   3  22      148.50      145.54      2.92 o 
   1   3  22        8.97        9.42      0.85 o 
   2   3  22      173.38      167.39      2.44 o 
   3   3  22      166.84      161.07      2.34 o 
   4   3  22      115.67      121.87      2.05 o 
   5   3  22        7.39        6.70      0.88 o 
   6   3  22       36.99       39.56      1.68 o 
   0   4  22       96.77      101.16      2.43 o 
   1   4  22      193.81      180.80      2.56 o 
   2   4  22       63.69       64.98      1.50 o 
   3   4  22      117.66      111.68      2.04 o 
   4   4  22      200.88      192.31      2.96 o 
   5   4  22       18.21       17.85      1.15 o 
   6   4  22       54.37       56.63      1.90 o 
   0   5  22        9.30        8.57      1.34 o 
   1   5  22      205.55      203.39      2.75 o 
   2   5  22       29.57       30.31      1.13 o 
   3   5  22       14.73       13.85      0.91 o 
   4   5  22       23.99       23.74      1.27 o 
   5   5  22        5.07        2.74      1.04 o 
   6   5  22       34.86       34.05      1.65 o 
   0   6  22      101.11      104.29      3.98 o 
   1   6  22       96.86       93.88      1.92 o 
   2   6  22       29.04       32.04      1.17 o 
   3   6  22       28.96       29.23      1.16 o 
   4   6  22       49.55       44.25      1.83 o 
   5   6  22       20.95       21.82      1.65 o 
   0   7  22      274.95      277.21      5.52 o 
   1   7  22      321.46      346.13      4.71 o 
   2   7  22       15.50       17.79      1.06 o 
   3   7  22      113.87      125.87      2.16 o 
   4   7  22       28.42       30.73      1.61 o 
   5   7  22       18.04       19.04      1.65 o 
   0   8  22       34.16       31.79      2.08 o 
   1   8  22       91.56       94.54      2.25 o 
   2   8  22       21.57       23.66      1.55 o 
   3   8  22      200.41      224.46      3.22 o 
   4   8  22       30.77       27.21      1.99 o 
   0   9  22       37.07       38.58      2.34 o 
   1   9  22      146.42      158.34      3.05 o 
   2   9  22       17.65       19.77      1.27 o 
   3   9  22       35.58       39.56      1.70 o 
   4   9  22      125.44      128.75      4.60 o 
   0  10  22        9.70        8.86      2.26 o 
   1  10  22       75.27       72.55      2.01 o 
   2  10  22       22.95       28.44      1.43 o 
   3  10  22       39.22       46.72      2.09 o 
   0  11  22      147.74      142.76      4.00 o 
   1  11  22        1.47        0.24      0.93 o 
   2  11  22       70.98       70.66      3.12 o 
   1   0  23       41.84       41.38      1.73 o 
   2   0  23       36.71       37.83      1.81 o 
   3   0  23       37.11       35.61      1.80 o 
   4   0  23        1.94        0.70      0.94 o 
   5   0  23        0.30        1.50      0.95 o 
   6   0  23        2.21        1.48      1.33 o 
   0   1  23        0.32        1.10      0.98 o 
   1   1  23       46.22       47.11      1.32 o 
   2   1  23       62.25       64.21      1.56 o 
   3   1  23       58.56       54.26      1.88 o 
   4   1  23       74.85       73.15      1.66 o 
   5   1  23       14.11       10.92      0.87 o 
   6   1  23       34.67       33.83      1.44 o 
   0   2  23      309.03      314.22      5.49 o 
   1   2  23       25.12       26.21      1.06 o 
   2   2  23      223.52      232.83      2.85 o 
   3   2  23        2.07        1.81      0.72 o 
   4   2  23       39.41       41.07      1.31 o 
   5   2  23       43.57       45.18      1.28 o 
   6   2  23       95.00      103.67      2.92 o 
   0   3  23      304.19      308.90      4.67 o 
   1   3  23      114.01      102.58      1.96 o 
   2   3  23       68.02       70.95      1.67 o 
   3   3  23       72.12       65.91      1.58 o 
   4   3  23       16.72       17.23      1.01 o 
   5   3  23       29.40       29.15      1.26 o 
   0   4  23       65.56       61.64      2.05 o 
   1   4  23      171.86      170.90      2.54 o 
   2   4  23        4.38        3.53      0.77 o 
   3   4  23       11.13        9.54      0.95 o 
   4   4  23       50.49       46.98      1.36 o 
   5   4  23        4.82        4.75      0.94 o 
   0   5  23       87.61       92.45      2.86 o 
   1   5  23       75.32       78.17      2.15 o 
   2   5  23       18.47       20.96      1.27 o 
   3   5  23       68.75       73.07      1.89 o 
   4   5  23       38.48       38.46      1.74 o 
   5   5  23      170.77      182.63      3.56 o 
   0   6  23       23.56       19.83      1.71 o 
   1   6  23       66.96       64.71      1.95 o 
   2   6  23       56.14       52.69      1.53 o 
   3   6  23       18.95       23.32      1.15 o 
   4   6  23        1.53        0.85      0.91 o 
   5   6  23       60.51       63.97      2.40 o 
   0   7  23        0.03       -0.02      1.15 o 
   1   7  23        4.70        4.58      1.03 o 
   2   7  23       48.22       49.15      1.86 o 
   3   7  23      149.10      154.47      3.00 o 
   4   7  23       35.46       36.58      2.43 o 
   0   8  23      168.79      184.95      4.49 o 
   1   8  23      499.86      516.78      6.79 o 
   2   8  23       28.09       32.57      1.71 o 
   3   8  23       40.32       39.27      1.51 o 
   4   8  23       99.96      102.49      3.16 o 
   0   9  23       17.21       21.84      1.84 o 
   1   9  23       27.30       31.33      1.59 o 
   2   9  23        9.54       10.66      1.14 o 
   3   9  23       27.92       30.98      1.73 o 
   0  10  23       25.86       25.51      2.01 o 
   1  10  23       18.59       20.27      1.49 o 
   2  10  23       98.84      101.10      2.59 o 
   0   0  24        6.07        7.48      1.84 o 
   1   0  24       38.14       42.10      1.91 o 
   2   0  24       21.43       20.24      1.55 o 
   3   0  24        6.43        8.00      1.26 o 
   4   0  24       22.44       19.86      1.56 o 
   5   0  24      168.86      173.39      4.63 o 
   0   1  24       19.06       25.23      1.72 o 
   1   1  24       15.73       19.72      0.99 o 
   2   1  24       30.06       31.68      1.60 o 
   3   1  24       38.09       36.51      1.32 o 
   4   1  24      289.80      290.59      3.56 o 
   5   1  24       99.26      112.55      2.31 o 
   0   2  24      129.44      144.58      3.56 o 
   1   2  24      105.23      105.83      2.04 o 
   2   2  24      194.58      201.58      2.87 o 
   3   2  24       17.35       17.24      1.07 o 
   4   2  24       95.80      101.10      1.98 o 
   5   2  24       66.36       67.43      1.66 o 
   0   3  24       14.31       17.66      1.54 o 
   1   3  24       75.03       81.35      1.87 o 
   2   3  24        9.39       11.30      0.97 o 
   3   3  24      160.53      165.16      2.81 o 
   4   3  24      209.92      222.81      3.68 o 
   5   3  24       18.96       14.33      1.15 o 
   0   4  24        0.39       -1.09      1.10 o 
   1   4  24      169.90      171.06      2.86 o 
   2   4  24       55.67       52.49      1.52 o 
   3   4  24      109.90      120.35      2.34 o 
   4   4  24       11.83       13.67      1.07 o 
   5   4  24      147.60      167.92      3.00 o 
   0   5  24        0.03        0.64      1.13 o 
   1   5  24       23.22       24.66      1.24 o 
   2   5  24       38.58       38.64      1.36 o 
   3   5  24       35.95       35.58      1.35 o 
   4   5  24       96.07       85.96      2.27 o 
   0   6  24        2.79        1.71      1.26 o 
   1   6  24       48.45       48.69      1.83 o 
   2   6  24       12.02       12.87      1.02 o 
   3   6  24       32.32       32.99      1.40 o 
   4   6  24       22.52       17.55      1.43 o 
   0   7  24      268.62      293.01      6.86 o 
   1   7  24       22.17       28.75      1.60 o 
   2   7  24       71.59       73.17      2.12 o 
   3   7  24       50.80       59.67      1.81 o 
   4   7  24       49.66       46.99      3.26 o 
   0   8  24        9.60       11.79      1.62 o 
   1   8  24       47.46       51.82      2.01 o 
   2   8  24       27.32       28.55      1.41 o 
   3   8  24      113.79      134.24      3.08 o 
   0   9  24        5.48        5.95      1.48 o 
   1   9  24        6.69        5.91      1.16 o 
   2   9  24       13.89       13.51      1.35 o 
   1   0  25       54.60       53.60      2.15 o 
   2   0  25        4.18        3.29      1.20 o 
   3   0  25        2.41        1.68      1.18 o 
   4   0  25      265.96      286.32      5.10 o 
   5   0  25       49.55       54.63      2.34 o 
   0   1  25        0.00       -0.17      1.10 o 
   1   1  25       40.89       44.36      1.47 o 
   2   1  25       36.76       44.31      1.59 o 
   3   1  25        2.06        2.27      0.80 o 
   4   1  25        2.50        2.38      0.81 o 
   5   1  25      133.67      139.23      5.31 o 
   0   2  25        6.16        9.42      1.39 o 
   1   2  25      174.67      168.00      3.40 o 
   2   2  25       58.28       56.33      1.73 o 
   3   2  25       51.32       53.87      1.67 o 
   4   2  25       46.81       45.89      1.48 o 
   0   3  25       13.20       20.41      1.70 o 
   1   3  25      173.37      193.06      3.41 o 
   2   3  25       76.22       86.20      1.92 o 
   3   3  25      166.93      185.16      3.05 o 
   4   3  25      328.47      333.96      4.38 o 
   0   4  25       10.63       10.02      1.86 o 
   1   4  25      257.46      277.02      3.78 o 
   2   4  25       61.40       57.75      1.62 o 
   3   4  25       29.78       29.79      1.36 o 
   4   4  25       90.79      102.53      2.29 o 
   0   5  25       24.95       25.74      2.38 o 
   1   5  25       11.06       11.47      1.07 o 
   2   5  25      114.65      121.29      2.29 o 
   3   5  25       74.22       71.70      1.83 o 
   4   5  25       46.22       46.32      1.85 o 
   0   6  25        5.25        2.23      2.93 o 
   1   6  25       41.64       43.38      1.78 o 
   2   6  25        7.24        6.35      0.99 o 
   3   6  25        6.84        6.57      1.07 o 
   0   7  25        2.50        4.51      1.54 o 
   1   7  25       32.52       31.70      1.68 o 
   2   7  25       38.88       37.12      1.59 o 
   3   7  25       33.57       37.18      1.92 o 
   0   8  25       29.19       25.55      2.02 o 
   1   8  25       29.41       27.10      1.63 o 
   2   8  25        8.12        7.70      1.19 o 
   0   0  26       14.90        6.59      1.98 o 
   1   0  26      137.26      150.56      3.77 o 
   2   0  26        8.68        5.87      1.65 o 
   3   0  26       10.23       12.04      1.68 o 
   4   0  26       47.51       47.90      2.44 o 
   0   1  26        1.42        1.48      1.21 o 
   1   1  26       60.76       66.01      2.02 o 
   2   1  26       19.56       20.23      1.30 o 
   3   1  26       38.88       45.07      1.54 o 
   4   1  26        9.97        6.85      1.01 o 
   0   2  26      108.40      106.35      3.21 o 
   1   2  26       45.85       51.25      1.85 o 
   2   2  26       16.82       22.43      1.29 o 
   3   2  26       19.03       17.57      1.26 o 
   4   2  26        8.22        6.78      1.03 o 
   0   3  26      178.99      197.68      5.23 o 
   1   3  26      248.30      260.46      5.15 o 
   2   3  26       97.66      114.59      2.39 o 
   3   3  26      125.21      134.26      2.76 o 
   0   4  26       71.68       81.11      3.69 o 
   1   4  26        5.16        4.31      1.00 o 
   2   4  26       55.61       56.57      1.65 o 
   3   4  26      186.51      198.40      3.46 o 
   0   5  26        7.36        8.35      1.88 o 
   1   5  26        7.63        8.16      1.12 o 
   2   5  26       10.46        9.11      1.00 o 
   3   5  26        4.62        3.51      0.95 o 
   0   6  26      168.03      155.67     14.35 o 
   1   6  26       48.74       49.07      2.01 o 
   2   6  26       17.40       19.33      1.36 o 
   0   7  26       14.98       17.38      2.73 o 
   1   7  26        1.92        0.89      1.15 o 
   1   0  27        1.02        2.34      1.54 o 
   2   0  27        4.48        5.26      1.65 o 
   3   0  27        7.96       10.56      1.50 o 
   0   1  27       85.15       83.74      2.92 o 
   1   1  27      103.31      112.37      2.78 o 
   2   1  27        6.65        5.54      1.20 o 
   3   1  27       12.01        9.00      1.16 o 
   0   2  27       54.25       65.41      2.66 o 
   1   2  27       71.91       77.69      2.60 o 
   2   2  27       79.83       85.38      2.15 o 
   3   2  27      182.01      199.47      4.22 o 
   0   3  27       47.14       53.63      3.38 o 
   1   3  27      710.80      752.70     12.79 o 
   2   3  27       73.62       81.71      2.10 o 
   0   4  27       26.53       28.26      2.55 o 
   1   4  27      180.08      190.25      3.81 o 
   2   4  27       28.09       33.17      1.57 o 
   0   5  27       58.96       53.62      3.15 o 
   1   5  27      217.55      213.05      3.82 o 
   0   0  28       22.31       24.75      2.83 o 
   1   0  28       10.25        7.54      2.09 o 
   2   0  28      162.79      172.86     10.99 o 
   0   1  28       23.67       30.62      2.08 o 
   1   1  28       75.56       83.12      2.76 o 
   0   2  28       32.27       33.07      3.12 o 
   1   2  28       97.56      115.84      2.75 o 
   0   3  28       65.59       65.95      3.17 o 
   1   3  28      334.12      370.09      7.06 o 
                                                 
